# Supplementary material for: Revealing the causal role of immune cells in malignant neoplasms of the head and neck: insights from Mendelian randomization
Source: Front Oncol. 2024 Nov 29;14:1435313. doi: 10.3389/fonc.2024.1435313 (PMC11638183; doi:10.3389/fonc.2024.1435313)
Supplement: Supplementary file 1 [file Table1.xlsx]

## Sheet: S0
Catalogue
S1	Mendelian randomization (MR) of immune cell phenotypes on HNMN
S2	Sensitivity analysis
S3	MR results after excluding low MAF and confounding SNPs
S4	SNP-related phenotypic information
S5	Sensitivity analysis after excluding low MAF and confounding SNPs

## Sheet: S1
Mendelian randomization (MR) of immune cell phenotypes on HNMN
id.exposure	id.outcome	outcome	exposure	method	nsnp	b	se	pval	lo_ci	up_ci	or	or_lci95	or_uci95	estimate
ebi-a-GCST90001391	VvR6m1	Malignant neoplasm of head and neck	ebi-a-GCST90001391.csv	Inverse variance weighted	15	-0.0329437	0.0495074	0.505776	-0.129978	0.0640909	0.967593	0.878114	1.06619	0.97 (0.88-1.07)
ebi-a-GCST90001391	VvR6m1	Malignant neoplasm of head and neck	ebi-a-GCST90001391.csv	Weighted median	15	-0.00239041	0.0688684	0.972311	-0.137373	0.132592	0.997612	0.871645	1.14178	1.00 (0.87-1.14)
ebi-a-GCST90001391	VvR6m1	Malignant neoplasm of head and neck	ebi-a-GCST90001391.csv	MR Egger	15	0.0235414	0.0760005	0.761658	-0.12542	0.172502	1.02382	0.882127	1.18827	1.02 (0.88-1.19)
ebi-a-GCST90001391	VvR6m1	Malignant neoplasm of head and neck	ebi-a-GCST90001391.csv	Simple mode	15	0.113167	0.108149	0.313109	-0.0988054	0.325139	1.11982	0.905919	1.38422	1.12 (0.91-1.38)
ebi-a-GCST90001391	VvR6m1	Malignant neoplasm of head and neck	ebi-a-GCST90001391.csv	Weighted mode	15	0.00777355	0.0713663	0.914808	-0.132104	0.147652	1.0078	0.876249	1.15911	1.01 (0.88-1.16)
ebi-a-GCST90001392	cnhEOv	Malignant neoplasm of head and neck	ebi-a-GCST90001392.csv	Inverse variance weighted	27	-0.0229583	0.016993	0.176679	-0.0562646	0.0103479	0.977303	0.945289	1.0104	0.98 (0.95-1.01)
ebi-a-GCST90001392	cnhEOv	Malignant neoplasm of head and neck	ebi-a-GCST90001392.csv	Weighted median	27	-0.0409586	0.0234154	0.0802542	-0.0868528	0.00493566	0.959869	0.916812	1.00495	0.96 (0.92-1.00)
ebi-a-GCST90001392	cnhEOv	Malignant neoplasm of head and neck	ebi-a-GCST90001392.csv	MR Egger	27	-0.0262429	0.0186756	0.172268	-0.062847	0.0103612	0.974098	0.939087	1.01042	0.97 (0.94-1.01)
ebi-a-GCST90001392	cnhEOv	Malignant neoplasm of head and neck	ebi-a-GCST90001392.csv	Simple mode	27	0.00495079	0.057186	0.931674	-0.107134	0.117035	1.00496	0.898405	1.12416	1.00 (0.90-1.12)
ebi-a-GCST90001392	cnhEOv	Malignant neoplasm of head and neck	ebi-a-GCST90001392.csv	Weighted mode	27	-0.0270702	0.0210707	0.210214	-0.0683688	0.0142283	0.973293	0.933916	1.01433	0.97 (0.93-1.01)
ebi-a-GCST90001393	VACOX9	Malignant neoplasm of head and neck	ebi-a-GCST90001393.csv	Inverse variance weighted	14	0.0793053	0.0952136	0.40489	-0.107313	0.265924	1.08253	0.898244	1.30464	1.08 (0.90-1.30)
ebi-a-GCST90001393	VACOX9	Malignant neoplasm of head and neck	ebi-a-GCST90001393.csv	Weighted median	14	0.126417	0.106124	0.233569	-0.0815866	0.334421	1.13476	0.921653	1.39713	1.13 (0.92-1.40)
ebi-a-GCST90001393	VACOX9	Malignant neoplasm of head and neck	ebi-a-GCST90001393.csv	MR Egger	14	0.0834886	0.256897	0.750785	-0.420029	0.587007	1.08707	0.657028	1.7986	1.09 (0.66-1.80)
ebi-a-GCST90001393	VACOX9	Malignant neoplasm of head and neck	ebi-a-GCST90001393.csv	Simple mode	14	0.0997541	0.220289	0.658133	-0.332011	0.53152	1.1049	0.717479	1.70152	1.10 (0.72-1.70)
ebi-a-GCST90001393	VACOX9	Malignant neoplasm of head and neck	ebi-a-GCST90001393.csv	Weighted mode	14	0.137835	0.140069	0.343052	-0.1367	0.412369	1.14779	0.872232	1.51039	1.15 (0.87-1.51)
ebi-a-GCST90001394	iGSuq8	Malignant neoplasm of head and neck	ebi-a-GCST90001394.csv	Inverse variance weighted	26	-0.012222	0.0173017	0.479937	-0.0461333	0.0216893	0.987852	0.954915	1.02193	0.99 (0.95-1.02)
ebi-a-GCST90001394	iGSuq8	Malignant neoplasm of head and neck	ebi-a-GCST90001394.csv	Weighted median	26	0.00712518	0.0230027	0.756748	-0.0379601	0.0522104	1.00715	0.962751	1.0536	1.01 (0.96-1.05)
ebi-a-GCST90001394	iGSuq8	Malignant neoplasm of head and neck	ebi-a-GCST90001394.csv	MR Egger	26	-0.00726763	0.0206803	0.728334	-0.047801	0.0332658	0.992759	0.953323	1.03383	0.99 (0.95-1.03)
ebi-a-GCST90001394	iGSuq8	Malignant neoplasm of head and neck	ebi-a-GCST90001394.csv	Simple mode	26	0.0609243	0.0565349	0.291484	-0.0498842	0.171733	1.06282	0.95134	1.18736	1.06 (0.95-1.19)
ebi-a-GCST90001394	iGSuq8	Malignant neoplasm of head and neck	ebi-a-GCST90001394.csv	Weighted mode	26	-0.00601236	0.0180535	0.741889	-0.0413972	0.0293725	0.994006	0.959448	1.02981	0.99 (0.96-1.03)
ebi-a-GCST90001395	OSg1i3	Malignant neoplasm of head and neck	ebi-a-GCST90001395.csv	Inverse variance weighted	19	2.62159e-05	0.0306927	0.999318	-0.0601315	0.0601839	1.00003	0.941641	1.06203	1.00 (0.94-1.06)
ebi-a-GCST90001395	OSg1i3	Malignant neoplasm of head and neck	ebi-a-GCST90001395.csv	Weighted median	19	0.00175469	0.0334577	0.958174	-0.0638223	0.0673317	1.00176	0.938172	1.06965	1.00 (0.94-1.07)
ebi-a-GCST90001395	OSg1i3	Malignant neoplasm of head and neck	ebi-a-GCST90001395.csv	MR Egger	19	0.00466547	0.0355272	0.897063	-0.0649678	0.0742987	1.00468	0.937098	1.07713	1.00 (0.94-1.08)
ebi-a-GCST90001395	OSg1i3	Malignant neoplasm of head and neck	ebi-a-GCST90001395.csv	Simple mode	19	0.0426253	0.100806	0.677417	-0.154955	0.240205	1.04355	0.856454	1.27151	1.04 (0.86-1.27)
ebi-a-GCST90001395	OSg1i3	Malignant neoplasm of head and neck	ebi-a-GCST90001395.csv	Weighted mode	19	-0.000783059	0.0259561	0.976265	-0.0516571	0.050091	0.999217	0.949654	1.05137	1.00 (0.95-1.05)
ebi-a-GCST90001396	dhoEbr	Malignant neoplasm of head and neck	ebi-a-GCST90001396.csv	Inverse variance weighted	15	0.0221987	0.0670908	0.740739	-0.109299	0.153697	1.02245	0.896462	1.16614	1.02 (0.90-1.17)
ebi-a-GCST90001396	dhoEbr	Malignant neoplasm of head and neck	ebi-a-GCST90001396.csv	Weighted median	15	0.0368336	0.0814063	0.650933	-0.122723	0.19639	1.03752	0.884509	1.217	1.04 (0.88-1.22)
ebi-a-GCST90001396	dhoEbr	Malignant neoplasm of head and neck	ebi-a-GCST90001396.csv	MR Egger	15	0.180541	0.136094	0.207477	-0.086203	0.447285	1.19787	0.917408	1.56406	1.20 (0.92-1.56)
ebi-a-GCST90001396	dhoEbr	Malignant neoplasm of head and neck	ebi-a-GCST90001396.csv	Simple mode	15	0.0379258	0.138658	0.788446	-0.233843	0.309695	1.03865	0.791486	1.36301	1.04 (0.79-1.36)
ebi-a-GCST90001396	dhoEbr	Malignant neoplasm of head and neck	ebi-a-GCST90001396.csv	Weighted mode	15	0.0304205	0.113015	0.791723	-0.191088	0.251929	1.03089	0.82606	1.2865	1.03 (0.83-1.29)
ebi-a-GCST90001397	cAzp5I	Malignant neoplasm of head and neck	ebi-a-GCST90001397.csv	Inverse variance weighted	31	0.0238532	0.0280781	0.395587	-0.03118	0.0788863	1.02414	0.969301	1.08208	1.02 (0.97-1.08)
ebi-a-GCST90001397	cAzp5I	Malignant neoplasm of head and neck	ebi-a-GCST90001397.csv	Weighted median	31	0.0337312	0.0393775	0.39166	-0.0434487	0.110911	1.03431	0.957482	1.1173	1.03 (0.96-1.12)
ebi-a-GCST90001397	cAzp5I	Malignant neoplasm of head and neck	ebi-a-GCST90001397.csv	MR Egger	31	0.0396335	0.0392266	0.320673	-0.0372506	0.116518	1.04043	0.963435	1.12358	1.04 (0.96-1.12)
ebi-a-GCST90001397	cAzp5I	Malignant neoplasm of head and neck	ebi-a-GCST90001397.csv	Simple mode	31	0.0047772	0.0670424	0.943667	-0.126626	0.13618	1.00479	0.881063	1.14589	1.00 (0.88-1.15)
ebi-a-GCST90001397	cAzp5I	Malignant neoplasm of head and neck	ebi-a-GCST90001397.csv	Weighted mode	31	0.036903	0.0343472	0.291205	-0.0304176	0.104224	1.03759	0.97004	1.10985	1.04 (0.97-1.11)
ebi-a-GCST90001398	u2qeM2	Malignant neoplasm of head and neck	ebi-a-GCST90001398.csv	Inverse variance weighted	17	-0.0515956	0.0580809	0.374358	-0.165434	0.0622429	0.949713	0.847526	1.06422	0.95 (0.85-1.06)
ebi-a-GCST90001398	u2qeM2	Malignant neoplasm of head and neck	ebi-a-GCST90001398.csv	Weighted median	17	-0.056903	0.0708017	0.421573	-0.195674	0.0818685	0.944686	0.82228	1.08531	0.94 (0.82-1.09)
ebi-a-GCST90001398	u2qeM2	Malignant neoplasm of head and neck	ebi-a-GCST90001398.csv	MR Egger	17	-0.0242786	0.0996811	0.810869	-0.219654	0.171096	0.976014	0.802797	1.1866	0.98 (0.80-1.19)
ebi-a-GCST90001398	u2qeM2	Malignant neoplasm of head and neck	ebi-a-GCST90001398.csv	Simple mode	17	-0.0709264	0.111442	0.533488	-0.289353	0.1475	0.93153	0.748748	1.15893	0.93 (0.75-1.16)
ebi-a-GCST90001398	u2qeM2	Malignant neoplasm of head and neck	ebi-a-GCST90001398.csv	Weighted mode	17	-0.0422635	0.0868479	0.633114	-0.212485	0.127958	0.958617	0.808572	1.13651	0.96 (0.81-1.14)
ebi-a-GCST90001399	pzxQgr	Malignant neoplasm of head and neck	ebi-a-GCST90001399.csv	Inverse variance weighted	20	-0.0203155	0.0535367	0.70434	-0.125247	0.0846164	0.979889	0.882279	1.0883	0.98 (0.88-1.09)
ebi-a-GCST90001399	pzxQgr	Malignant neoplasm of head and neck	ebi-a-GCST90001399.csv	Weighted median	20	-0.050131	0.0693594	0.46982	-0.186075	0.0858134	0.951105	0.830211	1.0896	0.95 (0.83-1.09)
ebi-a-GCST90001399	pzxQgr	Malignant neoplasm of head and neck	ebi-a-GCST90001399.csv	MR Egger	20	-0.050034	0.105426	0.640788	-0.25667	0.156602	0.951197	0.773624	1.16953	0.95 (0.77-1.17)
ebi-a-GCST90001399	pzxQgr	Malignant neoplasm of head and neck	ebi-a-GCST90001399.csv	Simple mode	20	0.166968	0.14435	0.261736	-0.115958	0.449895	1.18172	0.890512	1.56815	1.18 (0.89-1.57)
ebi-a-GCST90001399	pzxQgr	Malignant neoplasm of head and neck	ebi-a-GCST90001399.csv	Weighted mode	20	-0.0572063	0.0677472	0.408948	-0.189991	0.0755781	0.944399	0.826967	1.07851	0.94 (0.83-1.08)
ebi-a-GCST90001400	kBl22R	Malignant neoplasm of head and neck	ebi-a-GCST90001400.csv	Inverse variance weighted	13	0.00740127	0.0218525	0.734841	-0.0354296	0.0502321	1.00743	0.965191	1.05152	1.01 (0.97-1.05)
ebi-a-GCST90001400	kBl22R	Malignant neoplasm of head and neck	ebi-a-GCST90001400.csv	Weighted median	13	0.0101278	0.0269729	0.707304	-0.0427392	0.0629947	1.01018	0.958161	1.06502	1.01 (0.96-1.07)
ebi-a-GCST90001400	kBl22R	Malignant neoplasm of head and neck	ebi-a-GCST90001400.csv	MR Egger	13	0.0167827	0.0266848	0.542238	-0.0355194	0.0690848	1.01692	0.965104	1.07153	1.02 (0.97-1.07)
ebi-a-GCST90001400	kBl22R	Malignant neoplasm of head and neck	ebi-a-GCST90001400.csv	Simple mode	13	0.00628485	0.0642715	0.923717	-0.119687	0.132257	1.0063	0.887198	1.1414	1.01 (0.89-1.14)
ebi-a-GCST90001400	kBl22R	Malignant neoplasm of head and neck	ebi-a-GCST90001400.csv	Weighted mode	13	0.0139784	0.0226205	0.548157	-0.0303579	0.0583146	1.01408	0.970098	1.06005	1.01 (0.97-1.06)
ebi-a-GCST90001401	3trVqL	Malignant neoplasm of head and neck	ebi-a-GCST90001401.csv	Inverse variance weighted	23	0.0748238	0.0527022	0.155682	-0.0284726	0.17812	1.07769	0.971929	1.19497	1.08 (0.97-1.19)
ebi-a-GCST90001401	3trVqL	Malignant neoplasm of head and neck	ebi-a-GCST90001401.csv	Weighted median	23	0.0392997	0.0704278	0.576834	-0.0987387	0.177338	1.04008	0.905979	1.19403	1.04 (0.91-1.19)
ebi-a-GCST90001401	3trVqL	Malignant neoplasm of head and neck	ebi-a-GCST90001401.csv	MR Egger	23	0.0313563	0.118185	0.793353	-0.200285	0.262998	1.03185	0.818497	1.30082	1.03 (0.82-1.30)
ebi-a-GCST90001401	3trVqL	Malignant neoplasm of head and neck	ebi-a-GCST90001401.csv	Simple mode	23	0.0664146	0.106999	0.541172	-0.143303	0.276132	1.06867	0.866492	1.31802	1.07 (0.87-1.32)
ebi-a-GCST90001401	3trVqL	Malignant neoplasm of head and neck	ebi-a-GCST90001401.csv	Weighted mode	23	0.052412	0.0771322	0.503903	-0.0987671	0.203591	1.05381	0.905954	1.2258	1.05 (0.91-1.23)
ebi-a-GCST90001402	wA9MGv	Malignant neoplasm of head and neck	ebi-a-GCST90001402.csv	Inverse variance weighted	12	-0.0159807	0.0542223	0.768203	-0.122256	0.090295	0.984146	0.884921	1.0945	0.98 (0.88-1.09)
ebi-a-GCST90001402	wA9MGv	Malignant neoplasm of head and neck	ebi-a-GCST90001402.csv	Weighted median	12	-0.0388652	0.0735656	0.597286	-0.183054	0.105323	0.96188	0.832723	1.11107	0.96 (0.83-1.11)
ebi-a-GCST90001402	wA9MGv	Malignant neoplasm of head and neck	ebi-a-GCST90001402.csv	MR Egger	12	0.0300969	0.0836322	0.726427	-0.133822	0.194016	1.03055	0.874746	1.21412	1.03 (0.87-1.21)
ebi-a-GCST90001402	wA9MGv	Malignant neoplasm of head and neck	ebi-a-GCST90001402.csv	Simple mode	12	-0.106387	0.115938	0.378498	-0.333624	0.120851	0.899077	0.716323	1.12846	0.90 (0.72-1.13)
ebi-a-GCST90001402	wA9MGv	Malignant neoplasm of head and neck	ebi-a-GCST90001402.csv	Weighted mode	12	-0.0633576	0.090229	0.497153	-0.240206	0.113491	0.938608	0.786465	1.12018	0.94 (0.79-1.12)
ebi-a-GCST90001403	BG3MWd	Malignant neoplasm of head and neck	ebi-a-GCST90001403.csv	Inverse variance weighted	18	0.0343116	0.0484762	0.479067	-0.0607016	0.129325	1.03491	0.941104	1.13806	1.03 (0.94-1.14)
ebi-a-GCST90001403	BG3MWd	Malignant neoplasm of head and neck	ebi-a-GCST90001403.csv	Weighted median	18	0.0375774	0.0650741	0.563632	-0.0899679	0.165123	1.03829	0.913961	1.17954	1.04 (0.91-1.18)
ebi-a-GCST90001403	BG3MWd	Malignant neoplasm of head and neck	ebi-a-GCST90001403.csv	MR Egger	18	0.112945	0.0701071	0.12672	-0.0244647	0.250355	1.11957	0.975832	1.28448	1.12 (0.98-1.28)
ebi-a-GCST90001403	BG3MWd	Malignant neoplasm of head and neck	ebi-a-GCST90001403.csv	Simple mode	18	-0.00386421	0.100611	0.96981	-0.201062	0.193333	0.996143	0.817862	1.21329	1.00 (0.82-1.21)
ebi-a-GCST90001403	BG3MWd	Malignant neoplasm of head and neck	ebi-a-GCST90001403.csv	Weighted mode	18	0.0489754	0.0651865	0.462739	-0.0787902	0.176741	1.05019	0.924234	1.19332	1.05 (0.92-1.19)
ebi-a-GCST90001404	yny1Z4	Malignant neoplasm of head and neck	ebi-a-GCST90001404.csv	Inverse variance weighted	23	0.0257754	0.0374011	0.490722	-0.0475308	0.0990815	1.02611	0.953581	1.10416	1.03 (0.95-1.10)
ebi-a-GCST90001404	yny1Z4	Malignant neoplasm of head and neck	ebi-a-GCST90001404.csv	Weighted median	23	0.0581444	0.0402013	0.148084	-0.0206501	0.136939	1.05987	0.979562	1.14676	1.06 (0.98-1.15)
ebi-a-GCST90001404	yny1Z4	Malignant neoplasm of head and neck	ebi-a-GCST90001404.csv	MR Egger	23	0.0833641	0.0443237	0.0739391	-0.00351028	0.170238	1.08694	0.996496	1.18559	1.09 (1.00-1.19)
ebi-a-GCST90001404	yny1Z4	Malignant neoplasm of head and neck	ebi-a-GCST90001404.csv	Simple mode	23	0.0631815	0.11434	0.586127	-0.160926	0.287289	1.06522	0.851355	1.33281	1.07 (0.85-1.33)
ebi-a-GCST90001404	yny1Z4	Malignant neoplasm of head and neck	ebi-a-GCST90001404.csv	Weighted mode	23	0.0631815	0.0384565	0.114614	-0.0121933	0.138556	1.06522	0.987881	1.14861	1.07 (0.99-1.15)
ebi-a-GCST90001405	50YgH2	Malignant neoplasm of head and neck	ebi-a-GCST90001405.csv	Inverse variance weighted	21	-0.0265226	0.0277626	0.339407	-0.0809373	0.0278921	0.973826	0.922251	1.02828	0.97 (0.92-1.03)
ebi-a-GCST90001405	50YgH2	Malignant neoplasm of head and neck	ebi-a-GCST90001405.csv	Weighted median	21	-0.021043	0.036611	0.565444	-0.0928005	0.0507145	0.979177	0.911375	1.05202	0.98 (0.91-1.05)
ebi-a-GCST90001405	50YgH2	Malignant neoplasm of head and neck	ebi-a-GCST90001405.csv	MR Egger	21	-0.0363208	0.0332869	0.288854	-0.101563	0.0289216	0.964331	0.903424	1.02934	0.96 (0.90-1.03)
ebi-a-GCST90001405	50YgH2	Malignant neoplasm of head and neck	ebi-a-GCST90001405.csv	Simple mode	21	-0.0540947	0.0645728	0.412081	-0.180657	0.072468	0.947342	0.834721	1.07516	0.95 (0.83-1.08)
ebi-a-GCST90001405	50YgH2	Malignant neoplasm of head and neck	ebi-a-GCST90001405.csv	Weighted mode	21	-0.0327465	0.0300327	0.288517	-0.0916106	0.0261176	0.967784	0.91246	1.02646	0.97 (0.91-1.03)
ebi-a-GCST90001406	8nEjUT	Malignant neoplasm of head and neck	ebi-a-GCST90001406.csv	Inverse variance weighted	27	0.0115699	0.0383676	0.762993	-0.0636306	0.0867703	1.01164	0.938352	1.09065	1.01 (0.94-1.09)
ebi-a-GCST90001406	8nEjUT	Malignant neoplasm of head and neck	ebi-a-GCST90001406.csv	Weighted median	27	-0.0139334	0.042332	0.742045	-0.0969042	0.0690374	0.986163	0.907643	1.07148	0.99 (0.91-1.07)
ebi-a-GCST90001406	8nEjUT	Malignant neoplasm of head and neck	ebi-a-GCST90001406.csv	MR Egger	27	-0.0502221	0.0543571	0.364355	-0.156762	0.0563178	0.951018	0.854908	1.05793	0.95 (0.85-1.06)
ebi-a-GCST90001406	8nEjUT	Malignant neoplasm of head and neck	ebi-a-GCST90001406.csv	Simple mode	27	0.0421338	0.0783272	0.595207	-0.111388	0.195655	1.04303	0.894592	1.21611	1.04 (0.89-1.22)
ebi-a-GCST90001406	8nEjUT	Malignant neoplasm of head and neck	ebi-a-GCST90001406.csv	Weighted mode	27	-0.0234373	0.0387979	0.551021	-0.0994811	0.0526065	0.976835	0.905307	1.05401	0.98 (0.91-1.05)
ebi-a-GCST90001407	D23nPK	Malignant neoplasm of head and neck	ebi-a-GCST90001407.csv	Inverse variance weighted	16	-0.0168025	0.0296638	0.571101	-0.0749436	0.0413386	0.983338	0.927796	1.0422	0.98 (0.93-1.04)
ebi-a-GCST90001407	D23nPK	Malignant neoplasm of head and neck	ebi-a-GCST90001407.csv	Weighted median	16	-0.023	0.0266625	0.388338	-0.0752585	0.0292585	0.977262	0.927504	1.02969	0.98 (0.93-1.03)
ebi-a-GCST90001407	D23nPK	Malignant neoplasm of head and neck	ebi-a-GCST90001407.csv	MR Egger	16	-0.0266809	0.0345655	0.453011	-0.0944294	0.0410676	0.973672	0.909892	1.04192	0.97 (0.91-1.04)
ebi-a-GCST90001407	D23nPK	Malignant neoplasm of head and neck	ebi-a-GCST90001407.csv	Simple mode	16	-0.00682319	0.090607	0.940967	-0.184413	0.170767	0.9932	0.831592	1.18621	0.99 (0.83-1.19)
ebi-a-GCST90001407	D23nPK	Malignant neoplasm of head and neck	ebi-a-GCST90001407.csv	Weighted mode	16	-0.0209505	0.0261257	0.435126	-0.0721569	0.030256	0.979267	0.930385	1.03072	0.98 (0.93-1.03)
ebi-a-GCST90001408	Biu0UC	Malignant neoplasm of head and neck	ebi-a-GCST90001408.csv	Inverse variance weighted	27	-0.0117989	0.0372152	0.751209	-0.0847408	0.0611429	0.98827	0.91875	1.06305	0.99 (0.92-1.06)
ebi-a-GCST90001408	Biu0UC	Malignant neoplasm of head and neck	ebi-a-GCST90001408.csv	Weighted median	27	0.014926	0.0428834	0.727796	-0.0691255	0.0989774	1.01504	0.93321	1.10404	1.02 (0.93-1.10)
ebi-a-GCST90001408	Biu0UC	Malignant neoplasm of head and neck	ebi-a-GCST90001408.csv	MR Egger	27	0.0389705	0.0532865	0.471372	-0.065471	0.143412	1.03974	0.936626	1.15421	1.04 (0.94-1.15)
ebi-a-GCST90001408	Biu0UC	Malignant neoplasm of head and neck	ebi-a-GCST90001408.csv	Simple mode	27	-0.0167518	0.0784241	0.832521	-0.170463	0.136959	0.983388	0.843274	1.14678	0.98 (0.84-1.15)
ebi-a-GCST90001408	Biu0UC	Malignant neoplasm of head and neck	ebi-a-GCST90001408.csv	Weighted mode	27	0.0239515	0.0376088	0.529784	-0.0497618	0.0976648	1.02424	0.951456	1.10259	1.02 (0.95-1.10)
ebi-a-GCST90001409	Ut1tDT	Malignant neoplasm of head and neck	ebi-a-GCST90001409.csv	Inverse variance weighted	20	-0.0303875	0.0297439	0.306951	-0.0886856	0.0279105	0.97007	0.915133	1.0283	0.97 (0.92-1.03)
ebi-a-GCST90001409	Ut1tDT	Malignant neoplasm of head and neck	ebi-a-GCST90001409.csv	Weighted median	20	-0.0539167	0.0382182	0.158315	-0.128824	0.0209909	0.947511	0.879128	1.02121	0.95 (0.88-1.02)
ebi-a-GCST90001409	Ut1tDT	Malignant neoplasm of head and neck	ebi-a-GCST90001409.csv	MR Egger	20	-0.0713943	0.0365411	0.066444	-0.143015	0.000226365	0.931095	0.866741	1.00023	0.93 (0.87-1.00)
ebi-a-GCST90001409	Ut1tDT	Malignant neoplasm of head and neck	ebi-a-GCST90001409.csv	Simple mode	20	0.0160164	0.0881468	0.857742	-0.156751	0.188784	1.01615	0.854917	1.20778	1.02 (0.85-1.21)
ebi-a-GCST90001409	Ut1tDT	Malignant neoplasm of head and neck	ebi-a-GCST90001409.csv	Weighted mode	20	-0.0446172	0.0341029	0.206375	-0.111459	0.0222245	0.956364	0.894528	1.02247	0.96 (0.89-1.02)
ebi-a-GCST90001410	Rglof5	Malignant neoplasm of head and neck	ebi-a-GCST90001410.csv	Inverse variance weighted	13	-0.00409942	0.0783203	0.958256	-0.157607	0.149408	0.995909	0.854185	1.16115	1.00 (0.85-1.16)
ebi-a-GCST90001410	Rglof5	Malignant neoplasm of head and neck	ebi-a-GCST90001410.csv	Weighted median	13	-0.00254048	0.0901333	0.977514	-0.179202	0.174121	0.997463	0.835937	1.1902	1.00 (0.84-1.19)
ebi-a-GCST90001410	Rglof5	Malignant neoplasm of head and neck	ebi-a-GCST90001410.csv	MR Egger	13	-0.095763	0.167463	0.578924	-0.42399	0.232464	0.908679	0.65443	1.26171	0.91 (0.65-1.26)
ebi-a-GCST90001410	Rglof5	Malignant neoplasm of head and neck	ebi-a-GCST90001410.csv	Simple mode	13	-0.0898706	0.154383	0.571256	-0.392462	0.21272	0.914049	0.675392	1.23704	0.91 (0.68-1.24)
ebi-a-GCST90001410	Rglof5	Malignant neoplasm of head and neck	ebi-a-GCST90001410.csv	Weighted mode	13	-0.11158	0.156482	0.489448	-0.418284	0.195125	0.89442	0.658175	1.21546	0.89 (0.66-1.22)
ebi-a-GCST90001411	EaJXsu	Malignant neoplasm of head and neck	ebi-a-GCST90001411.csv	Inverse variance weighted	15	0.0505081	0.0634435	0.425967	-0.0738412	0.174857	1.05181	0.928819	1.19108	1.05 (0.93-1.19)
ebi-a-GCST90001411	EaJXsu	Malignant neoplasm of head and neck	ebi-a-GCST90001411.csv	Weighted median	15	-0.0057991	0.0898981	0.948566	-0.181999	0.170401	0.994218	0.833602	1.18578	0.99 (0.83-1.19)
ebi-a-GCST90001411	EaJXsu	Malignant neoplasm of head and neck	ebi-a-GCST90001411.csv	MR Egger	15	-0.0817111	0.131353	0.544651	-0.339163	0.175741	0.921538	0.712366	1.19213	0.92 (0.71-1.19)
ebi-a-GCST90001411	EaJXsu	Malignant neoplasm of head and neck	ebi-a-GCST90001411.csv	Simple mode	15	-0.0598289	0.151339	0.698558	-0.356454	0.236796	0.941926	0.700155	1.26718	0.94 (0.70-1.27)
ebi-a-GCST90001411	EaJXsu	Malignant neoplasm of head and neck	ebi-a-GCST90001411.csv	Weighted mode	15	-0.0714024	0.107982	0.51919	-0.283047	0.140242	0.931087	0.753485	1.15055	0.93 (0.75-1.15)
ebi-a-GCST90001412	2jL7mf	Malignant neoplasm of head and neck	ebi-a-GCST90001412.csv	Inverse variance weighted	24	-0.0190957	0.053009	0.718671	-0.122993	0.084802	0.981085	0.884269	1.0885	0.98 (0.88-1.09)
ebi-a-GCST90001412	2jL7mf	Malignant neoplasm of head and neck	ebi-a-GCST90001412.csv	Weighted median	24	0.017787	0.0736509	0.809164	-0.126569	0.162143	1.01795	0.881114	1.17603	1.02 (0.88-1.18)
ebi-a-GCST90001412	2jL7mf	Malignant neoplasm of head and neck	ebi-a-GCST90001412.csv	MR Egger	24	0.0559859	0.103255	0.593125	-0.146394	0.258366	1.05758	0.863817	1.29481	1.06 (0.86-1.29)
ebi-a-GCST90001412	2jL7mf	Malignant neoplasm of head and neck	ebi-a-GCST90001412.csv	Simple mode	24	-0.0373474	0.12097	0.760304	-0.274449	0.199754	0.963341	0.759991	1.2211	0.96 (0.76-1.22)
ebi-a-GCST90001412	2jL7mf	Malignant neoplasm of head and neck	ebi-a-GCST90001412.csv	Weighted mode	24	0.0238974	0.0838905	0.778297	-0.140528	0.188323	1.02419	0.868899	1.20722	1.02 (0.87-1.21)
ebi-a-GCST90001413	rFmgGx	Malignant neoplasm of head and neck	ebi-a-GCST90001413.csv	Inverse variance weighted	17	-0.0312819	0.0426463	0.463241	-0.114869	0.0523048	0.969202	0.891483	1.0537	0.97 (0.89-1.05)
ebi-a-GCST90001413	rFmgGx	Malignant neoplasm of head and neck	ebi-a-GCST90001413.csv	Weighted median	17	-0.000192406	0.0510068	0.99699	-0.100166	0.099781	0.999808	0.904687	1.10493	1.00 (0.90-1.10)
ebi-a-GCST90001413	rFmgGx	Malignant neoplasm of head and neck	ebi-a-GCST90001413.csv	MR Egger	17	0.0273376	0.0497316	0.590614	-0.0701362	0.124811	1.02771	0.932267	1.13293	1.03 (0.93-1.13)
ebi-a-GCST90001413	rFmgGx	Malignant neoplasm of head and neck	ebi-a-GCST90001413.csv	Simple mode	17	-0.0503169	0.101183	0.625751	-0.248635	0.148001	0.950928	0.779864	1.15951	0.95 (0.78-1.16)
ebi-a-GCST90001413	rFmgGx	Malignant neoplasm of head and neck	ebi-a-GCST90001413.csv	Weighted mode	17	0.011399	0.0503607	0.823798	-0.087308	0.110106	1.01146	0.916395	1.1164	1.01 (0.92-1.12)
ebi-a-GCST90001414	bHlsCZ	Malignant neoplasm of head and neck	ebi-a-GCST90001414.csv	Inverse variance weighted	17	-0.101135	0.0565315	0.073615	-0.211937	0.00966695	0.903811	0.809016	1.00971	0.90 (0.81-1.01)
ebi-a-GCST90001414	bHlsCZ	Malignant neoplasm of head and neck	ebi-a-GCST90001414.csv	Weighted median	17	-0.0757542	0.0760987	0.319506	-0.224908	0.0733992	0.927044	0.79859	1.07616	0.93 (0.80-1.08)
ebi-a-GCST90001414	bHlsCZ	Malignant neoplasm of head and neck	ebi-a-GCST90001414.csv	MR Egger	17	-0.101138	0.0901566	0.279584	-0.277845	0.075569	0.903808	0.757414	1.0785	0.90 (0.76-1.08)
ebi-a-GCST90001414	bHlsCZ	Malignant neoplasm of head and neck	ebi-a-GCST90001414.csv	Simple mode	17	-0.182322	0.111876	0.122696	-0.401599	0.0369555	0.833333	0.669249	1.03765	0.83 (0.67-1.04)
ebi-a-GCST90001414	bHlsCZ	Malignant neoplasm of head and neck	ebi-a-GCST90001414.csv	Weighted mode	17	-0.11396	0.0817256	0.18225	-0.274142	0.0462218	0.892293	0.760224	1.04731	0.89 (0.76-1.05)
ebi-a-GCST90001415	mF3Ml8	Malignant neoplasm of head and neck	ebi-a-GCST90001415.csv	Inverse variance weighted	17	0.0315051	0.0315261	0.317633	-0.030286	0.0932962	1.03201	0.970168	1.09779	1.03 (0.97-1.10)
ebi-a-GCST90001415	mF3Ml8	Malignant neoplasm of head and neck	ebi-a-GCST90001415.csv	Weighted median	17	0.0311355	0.0419672	0.458147	-0.0511202	0.113391	1.03163	0.950164	1.12007	1.03 (0.95-1.12)
ebi-a-GCST90001415	mF3Ml8	Malignant neoplasm of head and neck	ebi-a-GCST90001415.csv	MR Egger	17	0.036445	0.0430948	0.411012	-0.0480208	0.120911	1.03712	0.953114	1.12852	1.04 (0.95-1.13)
ebi-a-GCST90001415	mF3Ml8	Malignant neoplasm of head and neck	ebi-a-GCST90001415.csv	Simple mode	17	-0.054653	0.0738588	0.47004	-0.199416	0.0901103	0.946814	0.819209	1.09429	0.95 (0.82-1.09)
ebi-a-GCST90001415	mF3Ml8	Malignant neoplasm of head and neck	ebi-a-GCST90001415.csv	Weighted mode	17	0.0347819	0.0401481	0.39911	-0.0439084	0.113472	1.03539	0.957042	1.12016	1.04 (0.96-1.12)
ebi-a-GCST90001416	sOm5tM	Malignant neoplasm of head and neck	ebi-a-GCST90001416.csv	Inverse variance weighted	21	-0.00623684	0.0183065	0.733337	-0.0421176	0.0296439	0.993783	0.958757	1.03009	0.99 (0.96-1.03)
ebi-a-GCST90001416	sOm5tM	Malignant neoplasm of head and neck	ebi-a-GCST90001416.csv	Weighted median	21	0.00195639	0.0249015	0.937379	-0.0468506	0.0507634	1.00196	0.95423	1.05207	1.00 (0.95-1.05)
ebi-a-GCST90001416	sOm5tM	Malignant neoplasm of head and neck	ebi-a-GCST90001416.csv	MR Egger	21	-0.0143938	0.0220112	0.520993	-0.0575357	0.0287481	0.985709	0.944088	1.02917	0.99 (0.94-1.03)
ebi-a-GCST90001416	sOm5tM	Malignant neoplasm of head and neck	ebi-a-GCST90001416.csv	Simple mode	21	0.0561409	0.0600263	0.360804	-0.0615106	0.173792	1.05775	0.940343	1.18981	1.06 (0.94-1.19)
ebi-a-GCST90001416	sOm5tM	Malignant neoplasm of head and neck	ebi-a-GCST90001416.csv	Weighted mode	21	-0.00328181	0.0203031	0.873211	-0.0430759	0.0365123	0.996724	0.957839	1.03719	1.00 (0.96-1.04)
ebi-a-GCST90001417	3vGO8d	Malignant neoplasm of head and neck	ebi-a-GCST90001417.csv	Inverse variance weighted	26	-0.0160368	0.037843	0.671733	-0.090209	0.0581355	0.984091	0.91374	1.05986	0.98 (0.91-1.06)
ebi-a-GCST90001417	3vGO8d	Malignant neoplasm of head and neck	ebi-a-GCST90001417.csv	Weighted median	26	-0.0166722	0.0513145	0.745255	-0.117249	0.0839042	0.983466	0.889364	1.08752	0.98 (0.89-1.09)
ebi-a-GCST90001417	3vGO8d	Malignant neoplasm of head and neck	ebi-a-GCST90001417.csv	MR Egger	26	-0.0944238	0.0552493	0.100344	-0.202712	0.0138649	0.909897	0.816513	1.01396	0.91 (0.82-1.01)
ebi-a-GCST90001417	3vGO8d	Malignant neoplasm of head and neck	ebi-a-GCST90001417.csv	Simple mode	26	-0.0677062	0.0836844	0.42611	-0.231728	0.0963151	0.934535	0.793162	1.10111	0.93 (0.79-1.10)
ebi-a-GCST90001417	3vGO8d	Malignant neoplasm of head and neck	ebi-a-GCST90001417.csv	Weighted mode	26	-0.0567694	0.0535241	0.298997	-0.161677	0.0481379	0.944812	0.850716	1.04932	0.94 (0.85-1.05)
ebi-a-GCST90001418	U57y80	Malignant neoplasm of head and neck	ebi-a-GCST90001418.csv	Inverse variance weighted	25	-0.0297468	0.0219659	0.175665	-0.0728	0.0133064	0.970691	0.929787	1.0134	0.97 (0.93-1.01)
ebi-a-GCST90001418	U57y80	Malignant neoplasm of head and neck	ebi-a-GCST90001418.csv	Weighted median	25	-0.0256477	0.0267809	0.338222	-0.0781383	0.0268429	0.974678	0.924837	1.02721	0.97 (0.92-1.03)
ebi-a-GCST90001418	U57y80	Malignant neoplasm of head and neck	ebi-a-GCST90001418.csv	MR Egger	25	-0.0205132	0.0252909	0.425629	-0.0700834	0.0290571	0.979696	0.932316	1.02948	0.98 (0.93-1.03)
ebi-a-GCST90001418	U57y80	Malignant neoplasm of head and neck	ebi-a-GCST90001418.csv	Simple mode	25	-0.0973253	0.0757609	0.211181	-0.245817	0.0511661	0.907261	0.782066	1.0525	0.91 (0.78-1.05)
ebi-a-GCST90001418	U57y80	Malignant neoplasm of head and neck	ebi-a-GCST90001418.csv	Weighted mode	25	-0.0229225	0.0240808	0.350638	-0.0701208	0.0242759	0.977338	0.932281	1.02457	0.98 (0.93-1.02)
ebi-a-GCST90001419	8Oe5K6	Malignant neoplasm of head and neck	ebi-a-GCST90001419.csv	Inverse variance weighted	16	-0.035251	0.05912	0.551001	-0.151126	0.0806243	0.965363	0.859739	1.08396	0.97 (0.86-1.08)
ebi-a-GCST90001419	8Oe5K6	Malignant neoplasm of head and neck	ebi-a-GCST90001419.csv	Weighted median	16	-0.0851881	0.0577483	0.140169	-0.198375	0.0279985	0.918339	0.820062	1.02839	0.92 (0.82-1.03)
ebi-a-GCST90001419	8Oe5K6	Malignant neoplasm of head and neck	ebi-a-GCST90001419.csv	MR Egger	16	-0.127925	0.0752849	0.111382	-0.275483	0.0196338	0.87992	0.759205	1.01983	0.88 (0.76-1.02)
ebi-a-GCST90001419	8Oe5K6	Malignant neoplasm of head and neck	ebi-a-GCST90001419.csv	Simple mode	16	-0.101878	0.0952487	0.301712	-0.288565	0.0848099	0.90314	0.749338	1.08851	0.90 (0.75-1.09)
ebi-a-GCST90001419	8Oe5K6	Malignant neoplasm of head and neck	ebi-a-GCST90001419.csv	Weighted mode	16	-0.0827124	0.0523361	0.134866	-0.185291	0.0198664	0.920616	0.830862	1.02007	0.92 (0.83-1.02)
ebi-a-GCST90001420	POC6Hx	Malignant neoplasm of head and neck	ebi-a-GCST90001420.csv	Inverse variance weighted	14	-0.0158301	0.0713357	0.824384	-0.155648	0.123988	0.984295	0.85586	1.132	0.98 (0.86-1.13)
ebi-a-GCST90001420	POC6Hx	Malignant neoplasm of head and neck	ebi-a-GCST90001420.csv	Weighted median	14	-0.00663545	0.07905	0.933104	-0.161573	0.148302	0.993387	0.850804	1.15986	0.99 (0.85-1.16)
ebi-a-GCST90001420	POC6Hx	Malignant neoplasm of head and neck	ebi-a-GCST90001420.csv	MR Egger	14	0.0635134	0.125906	0.623079	-0.183262	0.310289	1.06557	0.83255	1.36382	1.07 (0.83-1.36)
ebi-a-GCST90001420	POC6Hx	Malignant neoplasm of head and neck	ebi-a-GCST90001420.csv	Simple mode	14	-0.067934	0.128188	0.605076	-0.319182	0.183314	0.934322	0.726743	1.20119	0.93 (0.73-1.20)
ebi-a-GCST90001420	POC6Hx	Malignant neoplasm of head and neck	ebi-a-GCST90001420.csv	Weighted mode	14	-0.0366451	0.0893295	0.688322	-0.211731	0.138441	0.964018	0.809182	1.14848	0.96 (0.81-1.15)
ebi-a-GCST90001421	Plbs4S	Malignant neoplasm of head and neck	ebi-a-GCST90001421.csv	Inverse variance weighted	16	-0.0299042	0.0304825	0.326579	-0.0896499	0.0298415	0.970539	0.914251	1.03029	0.97 (0.91-1.03)
ebi-a-GCST90001421	Plbs4S	Malignant neoplasm of head and neck	ebi-a-GCST90001421.csv	Weighted median	16	-0.0118727	0.0345256	0.730937	-0.0795429	0.0557976	0.988198	0.923538	1.05738	0.99 (0.92-1.06)
ebi-a-GCST90001421	Plbs4S	Malignant neoplasm of head and neck	ebi-a-GCST90001421.csv	MR Egger	16	-0.0229242	0.0371479	0.54707	-0.0957342	0.0498857	0.977337	0.908706	1.05115	0.98 (0.91-1.05)
ebi-a-GCST90001421	Plbs4S	Malignant neoplasm of head and neck	ebi-a-GCST90001421.csv	Simple mode	16	-0.080132	0.130842	0.549424	-0.336582	0.176318	0.922995	0.714207	1.19282	0.92 (0.71-1.19)
ebi-a-GCST90001421	Plbs4S	Malignant neoplasm of head and neck	ebi-a-GCST90001421.csv	Weighted mode	16	-0.0117707	0.0327465	0.72427	-0.0759538	0.0524125	0.988298	0.926859	1.05381	0.99 (0.93-1.05)
ebi-a-GCST90001422	85DFme	Malignant neoplasm of head and neck	ebi-a-GCST90001422.csv	Inverse variance weighted	21	-0.0742562	0.03192	0.0200012	-0.136819	-0.0116931	0.928434	0.872128	0.988375	0.93 (0.87-0.99)
ebi-a-GCST90001422	85DFme	Malignant neoplasm of head and neck	ebi-a-GCST90001422.csv	Weighted median	21	-0.0471119	0.0448942	0.293995	-0.135105	0.0408808	0.953981	0.873625	1.04173	0.95 (0.87-1.04)
ebi-a-GCST90001422	85DFme	Malignant neoplasm of head and neck	ebi-a-GCST90001422.csv	MR Egger	21	-0.0651576	0.0423366	0.140283	-0.148137	0.017822	0.93692	0.862313	1.01798	0.94 (0.86-1.02)
ebi-a-GCST90001422	85DFme	Malignant neoplasm of head and neck	ebi-a-GCST90001422.csv	Simple mode	21	-0.153817	0.0707196	0.0417979	-0.292427	-0.0152065	0.857429	0.74645	0.984909	0.86 (0.75-0.98)
ebi-a-GCST90001422	85DFme	Malignant neoplasm of head and neck	ebi-a-GCST90001422.csv	Weighted mode	21	-0.0508936	0.0383807	0.199779	-0.12612	0.0243326	0.95038	0.881509	1.02463	0.95 (0.88-1.02)
ebi-a-GCST90001423	rx0jrk	Malignant neoplasm of head and neck	ebi-a-GCST90001423.csv	Inverse variance weighted	13	-0.12903	0.0711136	0.069613	-0.268413	0.0103527	0.878948	0.764592	1.01041	0.88 (0.76-1.01)
ebi-a-GCST90001423	rx0jrk	Malignant neoplasm of head and neck	ebi-a-GCST90001423.csv	Weighted median	13	-0.196452	0.0989883	0.0471886	-0.390469	-0.00243542	0.82164	0.676739	0.997568	0.82 (0.68-1.00)
ebi-a-GCST90001423	rx0jrk	Malignant neoplasm of head and neck	ebi-a-GCST90001423.csv	MR Egger	13	-0.176291	0.135587	0.220113	-0.442042	0.0894596	0.838374	0.642723	1.09358	0.84 (0.64-1.09)
ebi-a-GCST90001423	rx0jrk	Malignant neoplasm of head and neck	ebi-a-GCST90001423.csv	Simple mode	13	-0.240316	0.161357	0.162203	-0.556575	0.0759436	0.78638	0.573169	1.0789	0.79 (0.57-1.08)
ebi-a-GCST90001423	rx0jrk	Malignant neoplasm of head and neck	ebi-a-GCST90001423.csv	Weighted mode	13	-0.172855	0.13249	0.216473	-0.432534	0.0868251	0.84126	0.648862	1.09071	0.84 (0.65-1.09)
ebi-a-GCST90001424	K9kImD	Malignant neoplasm of head and neck	ebi-a-GCST90001424.csv	Inverse variance weighted	14	-0.0299106	0.0257512	0.245429	-0.0803829	0.0205617	0.970532	0.922763	1.02077	0.97 (0.92-1.02)
ebi-a-GCST90001424	K9kImD	Malignant neoplasm of head and neck	ebi-a-GCST90001424.csv	Weighted median	14	-0.0376919	0.0341531	0.26976	-0.104632	0.0292482	0.96301	0.900656	1.02968	0.96 (0.90-1.03)
ebi-a-GCST90001424	K9kImD	Malignant neoplasm of head and neck	ebi-a-GCST90001424.csv	MR Egger	14	-0.0241704	0.031404	0.456386	-0.0857221	0.0373814	0.976119	0.917849	1.03809	0.98 (0.92-1.04)
ebi-a-GCST90001424	K9kImD	Malignant neoplasm of head and neck	ebi-a-GCST90001424.csv	Simple mode	14	-0.0177233	0.0820317	0.832298	-0.178506	0.143059	0.982433	0.836519	1.1538	0.98 (0.84-1.15)
ebi-a-GCST90001424	K9kImD	Malignant neoplasm of head and neck	ebi-a-GCST90001424.csv	Weighted mode	14	-0.0354175	0.0299898	0.258764	-0.0941975	0.0233625	0.965202	0.910103	1.02364	0.97 (0.91-1.02)
ebi-a-GCST90001425	fhhQAF	Malignant neoplasm of head and neck	ebi-a-GCST90001425.csv	Inverse variance weighted	26	-0.0045747	0.0373805	0.902596	-0.0778405	0.0686911	0.995436	0.925112	1.07111	1.00 (0.93-1.07)
ebi-a-GCST90001425	fhhQAF	Malignant neoplasm of head and neck	ebi-a-GCST90001425.csv	Weighted median	26	-0.0170813	0.0571773	0.765136	-0.129149	0.0949862	0.983064	0.878843	1.09964	0.98 (0.88-1.10)
ebi-a-GCST90001425	fhhQAF	Malignant neoplasm of head and neck	ebi-a-GCST90001425.csv	MR Egger	26	0.0108322	0.0498685	0.829876	-0.0869101	0.108574	1.01089	0.91676	1.11469	1.01 (0.92-1.11)
ebi-a-GCST90001425	fhhQAF	Malignant neoplasm of head and neck	ebi-a-GCST90001425.csv	Simple mode	26	-0.194276	0.101195	0.0663616	-0.392618	0.00406628	0.823431	0.675286	1.00407	0.82 (0.68-1.00)
ebi-a-GCST90001425	fhhQAF	Malignant neoplasm of head and neck	ebi-a-GCST90001425.csv	Weighted mode	26	0.0221328	0.0532211	0.681057	-0.0821806	0.126446	1.02238	0.921106	1.13479	1.02 (0.92-1.13)
ebi-a-GCST90001426	UJvm85	Malignant neoplasm of head and neck	ebi-a-GCST90001426.csv	Inverse variance weighted	21	0.0158575	0.030506	0.603193	-0.0439343	0.0756493	1.01598	0.957017	1.07858	1.02 (0.96-1.08)
ebi-a-GCST90001426	UJvm85	Malignant neoplasm of head and neck	ebi-a-GCST90001426.csv	Weighted median	21	0.0279275	0.0405512	0.491013	-0.0515528	0.107408	1.02832	0.949753	1.11339	1.03 (0.95-1.11)
ebi-a-GCST90001426	UJvm85	Malignant neoplasm of head and neck	ebi-a-GCST90001426.csv	MR Egger	21	0.0328672	0.0383344	0.40192	-0.0422682	0.108003	1.03341	0.958613	1.11405	1.03 (0.96-1.11)
ebi-a-GCST90001426	UJvm85	Malignant neoplasm of head and neck	ebi-a-GCST90001426.csv	Simple mode	21	-0.0188466	0.0729932	0.798893	-0.161913	0.12422	0.98133	0.850515	1.13226	0.98 (0.85-1.13)
ebi-a-GCST90001426	UJvm85	Malignant neoplasm of head and neck	ebi-a-GCST90001426.csv	Weighted mode	21	0.0224923	0.0344025	0.520689	-0.0449366	0.0899212	1.02275	0.956058	1.09409	1.02 (0.96-1.09)
ebi-a-GCST90001427	8JDw1M	Malignant neoplasm of head and neck	ebi-a-GCST90001427.csv	Inverse variance weighted	26	0.00586305	0.0437748	0.893453	-0.0799355	0.0916616	1.00588	0.923176	1.09599	1.01 (0.92-1.10)
ebi-a-GCST90001427	8JDw1M	Malignant neoplasm of head and neck	ebi-a-GCST90001427.csv	Weighted median	26	0.0145932	0.0679774	0.830019	-0.118643	0.147829	1.0147	0.888125	1.15931	1.01 (0.89-1.16)
ebi-a-GCST90001427	8JDw1M	Malignant neoplasm of head and neck	ebi-a-GCST90001427.csv	MR Egger	26	-0.00392627	0.0700377	0.955759	-0.1412	0.133348	0.996081	0.868315	1.14265	1.00 (0.87-1.14)
ebi-a-GCST90001427	8JDw1M	Malignant neoplasm of head and neck	ebi-a-GCST90001427.csv	Simple mode	26	-0.0860339	0.108461	0.43511	-0.298617	0.126549	0.917563	0.741844	1.1349	0.92 (0.74-1.13)
ebi-a-GCST90001427	8JDw1M	Malignant neoplasm of head and neck	ebi-a-GCST90001427.csv	Weighted mode	26	-0.0120047	0.0756508	0.875191	-0.16028	0.136271	0.988067	0.851905	1.14599	0.99 (0.85-1.15)
ebi-a-GCST90001428	515xIH	Malignant neoplasm of head and neck	ebi-a-GCST90001428.csv	Inverse variance weighted	22	0.0247537	0.0276796	0.371166	-0.0294984	0.0790057	1.02506	0.970932	1.08221	1.03 (0.97-1.08)
ebi-a-GCST90001428	515xIH	Malignant neoplasm of head and neck	ebi-a-GCST90001428.csv	Weighted median	22	0.0484763	0.0327973	0.139393	-0.0158065	0.112759	1.04967	0.984318	1.11936	1.05 (0.98-1.12)
ebi-a-GCST90001428	515xIH	Malignant neoplasm of head and neck	ebi-a-GCST90001428.csv	MR Egger	22	0.033289	0.0328872	0.323523	-0.0311699	0.0977479	1.03385	0.969311	1.10268	1.03 (0.97-1.10)
ebi-a-GCST90001428	515xIH	Malignant neoplasm of head and neck	ebi-a-GCST90001428.csv	Simple mode	22	-0.0185197	0.0920573	0.842496	-0.198952	0.161912	0.981651	0.819589	1.17576	0.98 (0.82-1.18)
ebi-a-GCST90001428	515xIH	Malignant neoplasm of head and neck	ebi-a-GCST90001428.csv	Weighted mode	22	0.0426637	0.0306152	0.178029	-0.0173421	0.10267	1.04359	0.982807	1.10813	1.04 (0.98-1.11)
ebi-a-GCST90001429	7AsszU	Malignant neoplasm of head and neck	ebi-a-GCST90001429.csv	Inverse variance weighted	22	-0.0035157	0.0378933	0.926079	-0.0777865	0.0707552	0.99649	0.925162	1.07332	1.00 (0.93-1.07)
ebi-a-GCST90001429	7AsszU	Malignant neoplasm of head and neck	ebi-a-GCST90001429.csv	Weighted median	22	0.0422146	0.0550141	0.442879	-0.065613	0.150042	1.04312	0.936493	1.16188	1.04 (0.94-1.16)
ebi-a-GCST90001429	7AsszU	Malignant neoplasm of head and neck	ebi-a-GCST90001429.csv	MR Egger	22	0.0593608	0.0549059	0.2925	-0.0482547	0.166976	1.06116	0.952891	1.18173	1.06 (0.95-1.18)
ebi-a-GCST90001429	7AsszU	Malignant neoplasm of head and neck	ebi-a-GCST90001429.csv	Simple mode	22	-0.15705	0.091665	0.101383	-0.336713	0.0226137	0.854662	0.714114	1.02287	0.85 (0.71-1.02)
ebi-a-GCST90001429	7AsszU	Malignant neoplasm of head and neck	ebi-a-GCST90001429.csv	Weighted mode	22	0.0411666	0.049824	0.417957	-0.0564885	0.138822	1.04203	0.945077	1.14892	1.04 (0.95-1.15)
ebi-a-GCST90001430	t5EPjm	Malignant neoplasm of head and neck	ebi-a-GCST90001430.csv	Inverse variance weighted	31	-0.0195319	0.0256255	0.445938	-0.0697578	0.0306941	0.980658	0.93262	1.03117	0.98 (0.93-1.03)
ebi-a-GCST90001430	t5EPjm	Malignant neoplasm of head and neck	ebi-a-GCST90001430.csv	Weighted median	31	-0.0382941	0.0301201	0.203593	-0.0973295	0.0207412	0.96243	0.907257	1.02096	0.96 (0.91-1.02)
ebi-a-GCST90001430	t5EPjm	Malignant neoplasm of head and neck	ebi-a-GCST90001430.csv	MR Egger	31	-0.0415498	0.0296229	0.171344	-0.0996107	0.016511	0.959302	0.90519	1.01665	0.96 (0.91-1.02)
ebi-a-GCST90001430	t5EPjm	Malignant neoplasm of head and neck	ebi-a-GCST90001430.csv	Simple mode	31	-0.0418769	0.0846067	0.624234	-0.207706	0.123952	0.958988	0.812446	1.13196	0.96 (0.81-1.13)
ebi-a-GCST90001430	t5EPjm	Malignant neoplasm of head and neck	ebi-a-GCST90001430.csv	Weighted mode	31	-0.0418769	0.0269856	0.13119	-0.0947686	0.0110147	0.958988	0.909583	1.01108	0.96 (0.91-1.01)
ebi-a-GCST90001431	Bnf7Fv	Malignant neoplasm of head and neck	ebi-a-GCST90001431.csv	Inverse variance weighted	17	-0.0400011	0.0345699	0.247229	-0.107758	0.0277559	0.960788	0.897845	1.02814	0.96 (0.90-1.03)
ebi-a-GCST90001431	Bnf7Fv	Malignant neoplasm of head and neck	ebi-a-GCST90001431.csv	Weighted median	17	-0.060242	0.0472874	0.20268	-0.152925	0.0324414	0.941537	0.858194	1.03297	0.94 (0.86-1.03)
ebi-a-GCST90001431	Bnf7Fv	Malignant neoplasm of head and neck	ebi-a-GCST90001431.csv	MR Egger	17	-0.0515488	0.0423018	0.241817	-0.13446	0.0313627	0.949757	0.874188	1.03186	0.95 (0.87-1.03)
ebi-a-GCST90001431	Bnf7Fv	Malignant neoplasm of head and neck	ebi-a-GCST90001431.csv	Simple mode	17	0.0326843	0.0985617	0.744486	-0.160497	0.225865	1.03322	0.851721	1.25341	1.03 (0.85-1.25)
ebi-a-GCST90001431	Bnf7Fv	Malignant neoplasm of head and neck	ebi-a-GCST90001431.csv	Weighted mode	17	-0.0510033	0.0410527	0.231996	-0.131466	0.0294599	0.950276	0.876809	1.0299	0.95 (0.88-1.03)
ebi-a-GCST90001432	otT86f	Malignant neoplasm of head and neck	ebi-a-GCST90001432.csv	Inverse variance weighted	21	0.0506015	0.0480877	0.292673	-0.0436504	0.144853	1.0519	0.957289	1.15587	1.05 (0.96-1.16)
ebi-a-GCST90001432	otT86f	Malignant neoplasm of head and neck	ebi-a-GCST90001432.csv	Weighted median	21	0.0483759	0.0700916	0.49008	-0.0890036	0.185755	1.04957	0.914842	1.20413	1.05 (0.91-1.20)
ebi-a-GCST90001432	otT86f	Malignant neoplasm of head and neck	ebi-a-GCST90001432.csv	MR Egger	21	0.0308101	0.0850557	0.721175	-0.135899	0.197519	1.03129	0.872931	1.21838	1.03 (0.87-1.22)
ebi-a-GCST90001432	otT86f	Malignant neoplasm of head and neck	ebi-a-GCST90001432.csv	Simple mode	21	0.02674	0.0978215	0.787383	-0.16499	0.21847	1.0271	0.847902	1.24417	1.03 (0.85-1.24)
ebi-a-GCST90001432	otT86f	Malignant neoplasm of head and neck	ebi-a-GCST90001432.csv	Weighted mode	21	0.0314891	0.0762294	0.683941	-0.117921	0.180899	1.03199	0.888767	1.19829	1.03 (0.89-1.20)
ebi-a-GCST90001433	mRw6qk	Malignant neoplasm of head and neck	ebi-a-GCST90001433.csv	Inverse variance weighted	17	-0.0172812	0.0560489	0.757835	-0.127137	0.0925745	0.982867	0.880613	1.09699	0.98 (0.88-1.10)
ebi-a-GCST90001433	mRw6qk	Malignant neoplasm of head and neck	ebi-a-GCST90001433.csv	Weighted median	17	-0.0226363	0.0717447	0.752373	-0.163256	0.117983	0.977618	0.849374	1.12523	0.98 (0.85-1.13)
ebi-a-GCST90001433	mRw6qk	Malignant neoplasm of head and neck	ebi-a-GCST90001433.csv	MR Egger	17	0.0046395	0.143215	0.974584	-0.276063	0.285342	1.00465	0.758765	1.33022	1.00 (0.76-1.33)
ebi-a-GCST90001433	mRw6qk	Malignant neoplasm of head and neck	ebi-a-GCST90001433.csv	Simple mode	17	-0.00569544	0.106308	0.957937	-0.21406	0.202669	0.994321	0.8073	1.22467	0.99 (0.81-1.22)
ebi-a-GCST90001433	mRw6qk	Malignant neoplasm of head and neck	ebi-a-GCST90001433.csv	Weighted mode	17	-0.0150894	0.0782597	0.849533	-0.168478	0.1383	0.985024	0.84495	1.14832	0.99 (0.84-1.15)
ebi-a-GCST90001434	fprUE6	Malignant neoplasm of head and neck	ebi-a-GCST90001434.csv	Inverse variance weighted	16	0.0113263	0.0600754	0.850457	-0.106421	0.129074	1.01139	0.899046	1.13777	1.01 (0.90-1.14)
ebi-a-GCST90001434	fprUE6	Malignant neoplasm of head and neck	ebi-a-GCST90001434.csv	Weighted median	16	-0.0068615	0.0584382	0.906532	-0.1214	0.107677	0.993162	0.885679	1.11369	0.99 (0.89-1.11)
ebi-a-GCST90001434	fprUE6	Malignant neoplasm of head and neck	ebi-a-GCST90001434.csv	MR Egger	16	0.0241155	0.0943889	0.802059	-0.160887	0.209118	1.02441	0.851388	1.23259	1.02 (0.85-1.23)
ebi-a-GCST90001434	fprUE6	Malignant neoplasm of head and neck	ebi-a-GCST90001434.csv	Simple mode	16	-0.230117	0.116407	0.0667436	-0.458275	-0.00195841	0.794441	0.632373	0.998044	0.79 (0.63-1.00)
ebi-a-GCST90001434	fprUE6	Malignant neoplasm of head and neck	ebi-a-GCST90001434.csv	Weighted mode	16	-0.0167144	0.0564181	0.771095	-0.127294	0.0938652	0.983425	0.880475	1.09841	0.98 (0.88-1.10)
ebi-a-GCST90001435	xrQPFA	Malignant neoplasm of head and neck	ebi-a-GCST90001435.csv	Inverse variance weighted	17	0.0176045	0.0269383	0.513427	-0.0351946	0.0704035	1.01776	0.965418	1.07294	1.02 (0.97-1.07)
ebi-a-GCST90001435	xrQPFA	Malignant neoplasm of head and neck	ebi-a-GCST90001435.csv	Weighted median	17	0.0131989	0.0308831	0.6691	-0.047332	0.0737299	1.01329	0.953771	1.07652	1.01 (0.95-1.08)
ebi-a-GCST90001435	xrQPFA	Malignant neoplasm of head and neck	ebi-a-GCST90001435.csv	MR Egger	17	0.0359339	0.0310782	0.265666	-0.0249794	0.0968472	1.03659	0.97533	1.10169	1.04 (0.98-1.10)
ebi-a-GCST90001435	xrQPFA	Malignant neoplasm of head and neck	ebi-a-GCST90001435.csv	Simple mode	17	0.00754196	0.0714018	0.917191	-0.132406	0.14749	1.00757	0.875986	1.15892	1.01 (0.88-1.16)
ebi-a-GCST90001435	xrQPFA	Malignant neoplasm of head and neck	ebi-a-GCST90001435.csv	Weighted mode	17	0.0239412	0.0256261	0.364061	-0.026286	0.0741685	1.02423	0.974056	1.07699	1.02 (0.97-1.08)
ebi-a-GCST90001436	E1qEA5	Malignant neoplasm of head and neck	ebi-a-GCST90001436.csv	Inverse variance weighted	28	-0.0268865	0.0219288	0.220168	-0.069867	0.016094	0.973472	0.932518	1.01622	0.97 (0.93-1.02)
ebi-a-GCST90001436	E1qEA5	Malignant neoplasm of head and neck	ebi-a-GCST90001436.csv	Weighted median	28	-0.0265083	0.0265511	0.318091	-0.0785485	0.0255318	0.97384	0.924457	1.02586	0.97 (0.92-1.03)
ebi-a-GCST90001436	E1qEA5	Malignant neoplasm of head and neck	ebi-a-GCST90001436.csv	MR Egger	28	-0.0238426	0.0258428	0.364697	-0.0744945	0.0268092	0.976439	0.928213	1.02717	0.98 (0.93-1.03)
ebi-a-GCST90001436	E1qEA5	Malignant neoplasm of head and neck	ebi-a-GCST90001436.csv	Simple mode	28	0.0112403	0.0708576	0.875139	-0.127641	0.150121	1.0113	0.88017	1.16198	1.01 (0.88-1.16)
ebi-a-GCST90001436	E1qEA5	Malignant neoplasm of head and neck	ebi-a-GCST90001436.csv	Weighted mode	28	-0.0239734	0.0230568	0.307675	-0.0691647	0.0212179	0.976312	0.933173	1.02144	0.98 (0.93-1.02)
ebi-a-GCST90001437	kwp3Tx	Malignant neoplasm of head and neck	ebi-a-GCST90001437.csv	Inverse variance weighted	20	0.0181193	0.057287	0.751782	-0.0941631	0.130402	1.01828	0.910134	1.13929	1.02 (0.91-1.14)
ebi-a-GCST90001437	kwp3Tx	Malignant neoplasm of head and neck	ebi-a-GCST90001437.csv	Weighted median	20	0.0172437	0.0801286	0.829612	-0.139808	0.174296	1.01739	0.869525	1.19041	1.02 (0.87-1.19)
ebi-a-GCST90001437	kwp3Tx	Malignant neoplasm of head and neck	ebi-a-GCST90001437.csv	MR Egger	20	0.113066	0.131114	0.399838	-0.143917	0.37005	1.11971	0.86596	1.44781	1.12 (0.87-1.45)
ebi-a-GCST90001437	kwp3Tx	Malignant neoplasm of head and neck	ebi-a-GCST90001437.csv	Simple mode	20	-0.0153609	0.111206	0.891591	-0.233325	0.202603	0.984756	0.791896	1.22459	0.98 (0.79-1.22)
ebi-a-GCST90001437	kwp3Tx	Malignant neoplasm of head and neck	ebi-a-GCST90001437.csv	Weighted mode	20	0.00806006	0.0932991	0.932061	-0.174806	0.190926	1.00809	0.83962	1.21037	1.01 (0.84-1.21)
ebi-a-GCST90001438	zfXpA7	Malignant neoplasm of head and neck	ebi-a-GCST90001438.csv	Inverse variance weighted	14	-0.00712785	0.0651474	0.912876	-0.134817	0.120561	0.992897	0.873876	1.12813	0.99 (0.87-1.13)
ebi-a-GCST90001438	zfXpA7	Malignant neoplasm of head and neck	ebi-a-GCST90001438.csv	Weighted median	14	-0.0382089	0.098975	0.699463	-0.2322	0.155782	0.962512	0.792788	1.16857	0.96 (0.79-1.17)
ebi-a-GCST90001438	zfXpA7	Malignant neoplasm of head and neck	ebi-a-GCST90001438.csv	MR Egger	14	-0.0304356	0.114204	0.794377	-0.254275	0.193404	0.970023	0.775478	1.21337	0.97 (0.78-1.21)
ebi-a-GCST90001438	zfXpA7	Malignant neoplasm of head and neck	ebi-a-GCST90001438.csv	Simple mode	14	-0.117379	0.140684	0.419155	-0.393119	0.158361	0.889248	0.674949	1.17159	0.89 (0.67-1.17)
ebi-a-GCST90001438	zfXpA7	Malignant neoplasm of head and neck	ebi-a-GCST90001438.csv	Weighted mode	14	-0.0657431	0.108506	0.555018	-0.278415	0.146929	0.936371	0.756982	1.15827	0.94 (0.76-1.16)
ebi-a-GCST90001439	21MrYL	Malignant neoplasm of head and neck	ebi-a-GCST90001439.csv	Inverse variance weighted	17	-0.0102756	0.0593384	0.862518	-0.126579	0.106028	0.989777	0.881105	1.11185	0.99 (0.88-1.11)
ebi-a-GCST90001439	21MrYL	Malignant neoplasm of head and neck	ebi-a-GCST90001439.csv	Weighted median	17	-0.108718	0.0844846	0.198151	-0.274308	0.0568718	0.896983	0.760098	1.05852	0.90 (0.76-1.06)
ebi-a-GCST90001439	21MrYL	Malignant neoplasm of head and neck	ebi-a-GCST90001439.csv	MR Egger	17	-0.104108	0.148654	0.494438	-0.39547	0.187255	0.901128	0.673363	1.20593	0.90 (0.67-1.21)
ebi-a-GCST90001439	21MrYL	Malignant neoplasm of head and neck	ebi-a-GCST90001439.csv	Simple mode	17	-0.107122	0.133211	0.433095	-0.368216	0.153972	0.898416	0.691968	1.16646	0.90 (0.69-1.17)
ebi-a-GCST90001439	21MrYL	Malignant neoplasm of head and neck	ebi-a-GCST90001439.csv	Weighted mode	17	-0.110516	0.10745	0.318997	-0.321117	0.100086	0.895372	0.725338	1.10527	0.90 (0.73-1.11)
ebi-a-GCST90001440	xMJ5GO	Malignant neoplasm of head and neck	ebi-a-GCST90001440.csv	Inverse variance weighted	23	-0.101503	0.044898	0.0237753	-0.189503	-0.0135027	0.903479	0.827371	0.986588	0.90 (0.83-0.99)
ebi-a-GCST90001440	xMJ5GO	Malignant neoplasm of head and neck	ebi-a-GCST90001440.csv	Weighted median	23	-0.0419143	0.0669894	0.531521	-0.173213	0.0893849	0.958952	0.840958	1.0935	0.96 (0.84-1.09)
ebi-a-GCST90001440	xMJ5GO	Malignant neoplasm of head and neck	ebi-a-GCST90001440.csv	MR Egger	23	-0.0980008	0.068442	0.166895	-0.232147	0.0361456	0.906648	0.792829	1.03681	0.91 (0.79-1.04)
ebi-a-GCST90001440	xMJ5GO	Malignant neoplasm of head and neck	ebi-a-GCST90001440.csv	Simple mode	23	-0.163768	0.105618	0.135272	-0.37078	0.0432434	0.848939	0.690196	1.04419	0.85 (0.69-1.04)
ebi-a-GCST90001440	xMJ5GO	Malignant neoplasm of head and neck	ebi-a-GCST90001440.csv	Weighted mode	23	-0.0907846	0.0627468	0.16204	-0.213768	0.032199	0.913214	0.807536	1.03272	0.91 (0.81-1.03)
ebi-a-GCST90001441	jpGiPr	Malignant neoplasm of head and neck	ebi-a-GCST90001441.csv	Inverse variance weighted	16	-0.023515	0.0648651	0.716962	-0.150651	0.103621	0.976759	0.860148	1.10918	0.98 (0.86-1.11)
ebi-a-GCST90001441	jpGiPr	Malignant neoplasm of head and neck	ebi-a-GCST90001441.csv	Weighted median	16	-0.0532065	0.0931067	0.56769	-0.235696	0.129283	0.948184	0.790021	1.13801	0.95 (0.79-1.14)
ebi-a-GCST90001441	jpGiPr	Malignant neoplasm of head and neck	ebi-a-GCST90001441.csv	MR Egger	16	-0.00383879	0.130395	0.976929	-0.259413	0.251735	0.996169	0.771505	1.28626	1.00 (0.77-1.29)
ebi-a-GCST90001441	jpGiPr	Malignant neoplasm of head and neck	ebi-a-GCST90001441.csv	Simple mode	16	-0.0288704	0.139368	0.838677	-0.302031	0.244291	0.971542	0.739315	1.27672	0.97 (0.74-1.28)
ebi-a-GCST90001441	jpGiPr	Malignant neoplasm of head and neck	ebi-a-GCST90001441.csv	Weighted mode	16	-0.0403517	0.101128	0.695504	-0.238563	0.157859	0.960452	0.787759	1.171	0.96 (0.79-1.17)
ebi-a-GCST90001442	84wtJq	Malignant neoplasm of head and neck	ebi-a-GCST90001442.csv	Inverse variance weighted	29	-0.0299231	0.0200954	0.136475	-0.0693101	0.00946397	0.97052	0.933037	1.00951	0.97 (0.93-1.01)
ebi-a-GCST90001442	84wtJq	Malignant neoplasm of head and neck	ebi-a-GCST90001442.csv	Weighted median	29	-0.0274945	0.0265326	0.300082	-0.0794984	0.0245093	0.97288	0.92358	1.02481	0.97 (0.92-1.02)
ebi-a-GCST90001442	84wtJq	Malignant neoplasm of head and neck	ebi-a-GCST90001442.csv	MR Egger	29	-0.037591	0.0231708	0.11635	-0.0830058	0.00782375	0.963107	0.920346	1.00785	0.96 (0.92-1.01)
ebi-a-GCST90001442	84wtJq	Malignant neoplasm of head and neck	ebi-a-GCST90001442.csv	Simple mode	29	-0.0701733	0.0611393	0.260779	-0.190006	0.0496597	0.932232	0.826954	1.05091	0.93 (0.83-1.05)
ebi-a-GCST90001442	84wtJq	Malignant neoplasm of head and neck	ebi-a-GCST90001442.csv	Weighted mode	29	-0.0380565	0.0220049	0.0947393	-0.081186	0.0050731	0.962659	0.922022	1.00509	0.96 (0.92-1.01)
ebi-a-GCST90001443	b3LEpc	Malignant neoplasm of head and neck	ebi-a-GCST90001443.csv	Inverse variance weighted	13	0.00474469	0.0349235	0.891932	-0.0637053	0.0731947	1.00476	0.938281	1.07594	1.00 (0.94-1.08)
ebi-a-GCST90001443	b3LEpc	Malignant neoplasm of head and neck	ebi-a-GCST90001443.csv	Weighted median	13	-0.00677578	0.0332622	0.838581	-0.0719696	0.058418	0.993247	0.930559	1.06016	0.99 (0.93-1.06)
ebi-a-GCST90001443	b3LEpc	Malignant neoplasm of head and neck	ebi-a-GCST90001443.csv	MR Egger	13	-0.00873225	0.0449804	0.849609	-0.0968939	0.0794294	0.991306	0.907652	1.08267	0.99 (0.91-1.08)
ebi-a-GCST90001443	b3LEpc	Malignant neoplasm of head and neck	ebi-a-GCST90001443.csv	Simple mode	13	0.169272	0.114805	0.166114	-0.0557469	0.39429	1.18444	0.945779	1.48333	1.18 (0.95-1.48)
ebi-a-GCST90001443	b3LEpc	Malignant neoplasm of head and neck	ebi-a-GCST90001443.csv	Weighted mode	13	-0.00547895	0.0309878	0.862607	-0.0662151	0.0552572	0.994536	0.93593	1.05681	0.99 (0.94-1.06)
ebi-a-GCST90001444	uIs5Lc	Malignant neoplasm of head and neck	ebi-a-GCST90001444.csv	Inverse variance weighted	21	-0.0802379	0.0447554	0.0730034	-0.167958	0.00748268	0.922897	0.845389	1.00751	0.92 (0.85-1.01)
ebi-a-GCST90001444	uIs5Lc	Malignant neoplasm of head and neck	ebi-a-GCST90001444.csv	Weighted median	21	-0.0520161	0.0605827	0.390564	-0.170758	0.0667261	0.949314	0.843025	1.069	0.95 (0.84-1.07)
ebi-a-GCST90001444	uIs5Lc	Malignant neoplasm of head and neck	ebi-a-GCST90001444.csv	MR Egger	21	-0.0893099	0.0669208	0.197794	-0.220475	0.0418549	0.914562	0.802138	1.04274	0.91 (0.80-1.04)
ebi-a-GCST90001444	uIs5Lc	Malignant neoplasm of head and neck	ebi-a-GCST90001444.csv	Simple mode	21	-0.134839	0.111725	0.241559	-0.35382	0.0841421	0.873857	0.702001	1.08778	0.87 (0.70-1.09)
ebi-a-GCST90001444	uIs5Lc	Malignant neoplasm of head and neck	ebi-a-GCST90001444.csv	Weighted mode	21	-0.0511275	0.0568624	0.379274	-0.162578	0.0603227	0.950158	0.84995	1.06218	0.95 (0.85-1.06)
ebi-a-GCST90001445	kkSems	Malignant neoplasm of head and neck	ebi-a-GCST90001445.csv	Inverse variance weighted	12	-0.00578642	0.0766848	0.939851	-0.156089	0.144516	0.99423	0.855483	1.15548	0.99 (0.86-1.16)
ebi-a-GCST90001445	kkSems	Malignant neoplasm of head and neck	ebi-a-GCST90001445.csv	Weighted median	12	-0.0636625	0.0972354	0.512644	-0.254244	0.126919	0.938322	0.775503	1.13532	0.94 (0.78-1.14)
ebi-a-GCST90001445	kkSems	Malignant neoplasm of head and neck	ebi-a-GCST90001445.csv	MR Egger	12	-0.0427226	0.177603	0.814763	-0.390824	0.305379	0.958177	0.676499	1.35714	0.96 (0.68-1.36)
ebi-a-GCST90001445	kkSems	Malignant neoplasm of head and neck	ebi-a-GCST90001445.csv	Simple mode	12	-0.0735037	0.150754	0.635424	-0.368982	0.221975	0.929133	0.691438	1.24854	0.93 (0.69-1.25)
ebi-a-GCST90001445	kkSems	Malignant neoplasm of head and neck	ebi-a-GCST90001445.csv	Weighted mode	12	-0.0802955	0.144702	0.590067	-0.363912	0.203321	0.922844	0.694952	1.22547	0.92 (0.69-1.23)
ebi-a-GCST90001446	i0S9sy	Malignant neoplasm of head and neck	ebi-a-GCST90001446.csv	Inverse variance weighted	11	-0.0275407	0.0752976	0.714546	-0.175124	0.120043	0.972835	0.839353	1.12754	0.97 (0.84-1.13)
ebi-a-GCST90001446	i0S9sy	Malignant neoplasm of head and neck	ebi-a-GCST90001446.csv	Weighted median	11	-0.0061284	0.0992788	0.950778	-0.200715	0.188458	0.99389	0.818146	1.20739	0.99 (0.82-1.21)
ebi-a-GCST90001446	i0S9sy	Malignant neoplasm of head and neck	ebi-a-GCST90001446.csv	MR Egger	11	-0.00415434	0.117832	0.972645	-0.235105	0.226796	0.995854	0.790488	1.25457	1.00 (0.79-1.25)
ebi-a-GCST90001446	i0S9sy	Malignant neoplasm of head and neck	ebi-a-GCST90001446.csv	Simple mode	11	-0.0153713	0.123199	0.90318	-0.256841	0.226098	0.984746	0.773492	1.2537	0.98 (0.77-1.25)
ebi-a-GCST90001446	i0S9sy	Malignant neoplasm of head and neck	ebi-a-GCST90001446.csv	Weighted mode	11	0.0154323	0.102088	0.88285	-0.184659	0.215524	1.01555	0.831388	1.24051	1.02 (0.83-1.24)
ebi-a-GCST90001447	1efEti	Malignant neoplasm of head and neck	ebi-a-GCST90001447.csv	Inverse variance weighted	19	0.00438167	0.038085	0.908406	-0.0702649	0.0790282	1.00439	0.932147	1.08223	1.00 (0.93-1.08)
ebi-a-GCST90001447	1efEti	Malignant neoplasm of head and neck	ebi-a-GCST90001447.csv	Weighted median	19	0.0217808	0.0504519	0.66595	-0.077105	0.120667	1.02202	0.925793	1.12825	1.02 (0.93-1.13)
ebi-a-GCST90001447	1efEti	Malignant neoplasm of head and neck	ebi-a-GCST90001447.csv	MR Egger	19	0.0362543	0.0514942	0.490937	-0.0646744	0.137183	1.03692	0.937373	1.14704	1.04 (0.94-1.15)
ebi-a-GCST90001447	1efEti	Malignant neoplasm of head and neck	ebi-a-GCST90001447.csv	Simple mode	19	-0.0728985	0.0741588	0.338635	-0.21825	0.0724529	0.929695	0.803925	1.07514	0.93 (0.80-1.08)
ebi-a-GCST90001447	1efEti	Malignant neoplasm of head and neck	ebi-a-GCST90001447.csv	Weighted mode	19	0.0162563	0.046912	0.732965	-0.0756913	0.108204	1.01639	0.927102	1.11427	1.02 (0.93-1.11)
ebi-a-GCST90001448	wJk4En	Malignant neoplasm of head and neck	ebi-a-GCST90001448.csv	Inverse variance weighted	15	0.0904602	0.0523621	0.0840623	-0.0121696	0.19309	1.09468	0.987904	1.21299	1.09 (0.99-1.21)
ebi-a-GCST90001448	wJk4En	Malignant neoplasm of head and neck	ebi-a-GCST90001448.csv	Weighted median	15	0.0383525	0.0625005	0.539457	-0.0841485	0.160854	1.0391	0.919295	1.17451	1.04 (0.92-1.17)
ebi-a-GCST90001448	wJk4En	Malignant neoplasm of head and neck	ebi-a-GCST90001448.csv	MR Egger	15	0.0869914	0.0864192	0.332487	-0.0823902	0.256373	1.09089	0.920913	1.29223	1.09 (0.92-1.29)
ebi-a-GCST90001448	wJk4En	Malignant neoplasm of head and neck	ebi-a-GCST90001448.csv	Simple mode	15	0.0286521	0.0904967	0.756212	-0.148722	0.206026	1.02907	0.861809	1.22878	1.03 (0.86-1.23)
ebi-a-GCST90001448	wJk4En	Malignant neoplasm of head and neck	ebi-a-GCST90001448.csv	Weighted mode	15	0.0804736	0.0569766	0.179675	-0.0312005	0.192148	1.0838	0.969281	1.21185	1.08 (0.97-1.21)
ebi-a-GCST90001449	4xtTwG	Malignant neoplasm of head and neck	ebi-a-GCST90001449.csv	Inverse variance weighted	19	0.017165	0.0496799	0.729709	-0.0802075	0.114538	1.01731	0.922925	1.12135	1.02 (0.92-1.12)
ebi-a-GCST90001449	4xtTwG	Malignant neoplasm of head and neck	ebi-a-GCST90001449.csv	Weighted median	19	0.0454813	0.068879	0.509056	-0.0895215	0.180484	1.04653	0.914369	1.1978	1.05 (0.91-1.20)
ebi-a-GCST90001449	4xtTwG	Malignant neoplasm of head and neck	ebi-a-GCST90001449.csv	MR Egger	19	0.0629086	0.0896205	0.492213	-0.112748	0.238565	1.06493	0.893376	1.26943	1.06 (0.89-1.27)
ebi-a-GCST90001449	4xtTwG	Malignant neoplasm of head and neck	ebi-a-GCST90001449.csv	Simple mode	19	-0.0274249	0.12801	0.832768	-0.278324	0.223475	0.972948	0.757051	1.25041	0.97 (0.76-1.25)
ebi-a-GCST90001449	4xtTwG	Malignant neoplasm of head and neck	ebi-a-GCST90001449.csv	Weighted mode	19	0.0619625	0.0671451	0.368309	-0.069642	0.193567	1.06392	0.932728	1.21357	1.06 (0.93-1.21)
ebi-a-GCST90001450	0ycf4g	Malignant neoplasm of head and neck	ebi-a-GCST90001450.csv	Inverse variance weighted	21	-0.0280447	0.0284875	0.324892	-0.0838802	0.0277908	0.972345	0.919541	1.02818	0.97 (0.92-1.03)
ebi-a-GCST90001450	0ycf4g	Malignant neoplasm of head and neck	ebi-a-GCST90001450.csv	Weighted median	21	-0.0177706	0.0395787	0.653436	-0.0953449	0.0598037	0.982386	0.909059	1.06163	0.98 (0.91-1.06)
ebi-a-GCST90001450	0ycf4g	Malignant neoplasm of head and neck	ebi-a-GCST90001450.csv	MR Egger	21	-0.0400139	0.0365183	0.286896	-0.11159	0.0315621	0.960776	0.894411	1.03207	0.96 (0.89-1.03)
ebi-a-GCST90001450	0ycf4g	Malignant neoplasm of head and neck	ebi-a-GCST90001450.csv	Simple mode	21	-0.0620955	0.0723376	0.400836	-0.203877	0.0796861	0.939793	0.815563	1.08295	0.94 (0.82-1.08)
ebi-a-GCST90001450	0ycf4g	Malignant neoplasm of head and neck	ebi-a-GCST90001450.csv	Weighted mode	21	-0.0391587	0.0343038	0.267135	-0.106394	0.0280768	0.961598	0.89907	1.02847	0.96 (0.90-1.03)
ebi-a-GCST90001451	Om108v	Malignant neoplasm of head and neck	ebi-a-GCST90001451.csv	Inverse variance weighted	19	0.00780372	0.042153	0.853128	-0.0748161	0.0904236	1.00783	0.927914	1.09464	1.01 (0.93-1.09)
ebi-a-GCST90001451	Om108v	Malignant neoplasm of head and neck	ebi-a-GCST90001451.csv	Weighted median	19	-0.0248936	0.0558829	0.655987	-0.134424	0.0846368	0.975414	0.874219	1.08832	0.98 (0.87-1.09)
ebi-a-GCST90001451	Om108v	Malignant neoplasm of head and neck	ebi-a-GCST90001451.csv	MR Egger	19	-0.0537315	0.0990903	0.594685	-0.247949	0.140486	0.947687	0.7804	1.15083	0.95 (0.78-1.15)
ebi-a-GCST90001451	Om108v	Malignant neoplasm of head and neck	ebi-a-GCST90001451.csv	Simple mode	19	-0.0660075	0.0919435	0.482025	-0.246217	0.114202	0.936124	0.781753	1.12098	0.94 (0.78-1.12)
ebi-a-GCST90001451	Om108v	Malignant neoplasm of head and neck	ebi-a-GCST90001451.csv	Weighted mode	19	-0.0534293	0.0861543	0.542926	-0.222292	0.115433	0.947973	0.800682	1.12236	0.95 (0.80-1.12)
ebi-a-GCST90001452	KrgSDe	Malignant neoplasm of head and neck	ebi-a-GCST90001452.csv	Inverse variance weighted	20	0.0130014	0.0317468	0.682148	-0.0492223	0.0752251	1.01309	0.95197	1.07813	1.01 (0.95-1.08)
ebi-a-GCST90001452	KrgSDe	Malignant neoplasm of head and neck	ebi-a-GCST90001452.csv	Weighted median	20	0.0339444	0.0452816	0.453478	-0.0548075	0.122696	1.03453	0.946667	1.13054	1.03 (0.95-1.13)
ebi-a-GCST90001452	KrgSDe	Malignant neoplasm of head and neck	ebi-a-GCST90001452.csv	MR Egger	20	0.0321182	0.0447525	0.482162	-0.0555966	0.119833	1.03264	0.945921	1.12731	1.03 (0.95-1.13)
ebi-a-GCST90001452	KrgSDe	Malignant neoplasm of head and neck	ebi-a-GCST90001452.csv	Simple mode	20	-0.0016004	0.0798727	0.984223	-0.158151	0.15495	0.998401	0.853721	1.1676	1.00 (0.85-1.17)
ebi-a-GCST90001452	KrgSDe	Malignant neoplasm of head and neck	ebi-a-GCST90001452.csv	Weighted mode	20	0.0166954	0.0408756	0.687515	-0.0634209	0.0968117	1.01684	0.938548	1.10165	1.02 (0.94-1.10)
ebi-a-GCST90001453	kdkCV4	Malignant neoplasm of head and neck	ebi-a-GCST90001453.csv	Inverse variance weighted	16	0.011518	0.0573675	0.840874	-0.100922	0.123958	1.01158	0.904003	1.13197	1.01 (0.90-1.13)
ebi-a-GCST90001453	kdkCV4	Malignant neoplasm of head and neck	ebi-a-GCST90001453.csv	Weighted median	16	-0.0025518	0.0828164	0.975419	-0.164872	0.159768	0.997451	0.848002	1.17324	1.00 (0.85-1.17)
ebi-a-GCST90001453	kdkCV4	Malignant neoplasm of head and neck	ebi-a-GCST90001453.csv	MR Egger	16	-0.0363474	0.111703	0.749695	-0.255285	0.18259	0.964305	0.774696	1.20032	0.96 (0.77-1.20)
ebi-a-GCST90001453	kdkCV4	Malignant neoplasm of head and neck	ebi-a-GCST90001453.csv	Simple mode	16	-0.0299558	0.131939	0.823456	-0.288556	0.228644	0.970488	0.749345	1.25689	0.97 (0.75-1.26)
ebi-a-GCST90001453	kdkCV4	Malignant neoplasm of head and neck	ebi-a-GCST90001453.csv	Weighted mode	16	-0.0392976	0.093858	0.681375	-0.223259	0.144664	0.961465	0.799907	1.15565	0.96 (0.80-1.16)
ebi-a-GCST90001454	IqWaYP	Malignant neoplasm of head and neck	ebi-a-GCST90001454.csv	Inverse variance weighted	17	-0.0166617	0.0633024	0.79239	-0.140734	0.107411	0.983476	0.86872	1.11339	0.98 (0.87-1.11)
ebi-a-GCST90001454	IqWaYP	Malignant neoplasm of head and neck	ebi-a-GCST90001454.csv	Weighted median	17	-0.0559576	0.0873447	0.521749	-0.227153	0.115238	0.945579	0.796799	1.12214	0.95 (0.80-1.12)
ebi-a-GCST90001454	IqWaYP	Malignant neoplasm of head and neck	ebi-a-GCST90001454.csv	MR Egger	17	-0.00214841	0.143377	0.988242	-0.283167	0.27887	0.997854	0.753394	1.32164	1.00 (0.75-1.32)
ebi-a-GCST90001454	IqWaYP	Malignant neoplasm of head and neck	ebi-a-GCST90001454.csv	Simple mode	17	-0.0905404	0.171028	0.603803	-0.425755	0.244674	0.913437	0.653277	1.2772	0.91 (0.65-1.28)
ebi-a-GCST90001454	IqWaYP	Malignant neoplasm of head and neck	ebi-a-GCST90001454.csv	Weighted mode	17	-0.0624895	0.140943	0.663436	-0.338737	0.213758	0.939423	0.71267	1.23832	0.94 (0.71-1.24)
ebi-a-GCST90001455	n793wG	Malignant neoplasm of head and neck	ebi-a-GCST90001455.csv	Inverse variance weighted	10	0.0824117	0.11139	0.459392	-0.135912	0.300736	1.0859	0.872919	1.35085	1.09 (0.87-1.35)
ebi-a-GCST90001455	n793wG	Malignant neoplasm of head and neck	ebi-a-GCST90001455.csv	Weighted median	10	0.166857	0.115776	0.149526	-0.0600633	0.393777	1.18159	0.941705	1.48257	1.18 (0.94-1.48)
ebi-a-GCST90001455	n793wG	Malignant neoplasm of head and neck	ebi-a-GCST90001455.csv	MR Egger	10	0.234275	0.380157	0.554849	-0.510832	0.979382	1.26399	0.599996	2.66281	1.26 (0.60-2.66)
ebi-a-GCST90001455	n793wG	Malignant neoplasm of head and neck	ebi-a-GCST90001455.csv	Simple mode	10	0.171919	0.257714	0.521447	-0.3332	0.677038	1.18758	0.716627	1.96804	1.19 (0.72-1.97)
ebi-a-GCST90001455	n793wG	Malignant neoplasm of head and neck	ebi-a-GCST90001455.csv	Weighted mode	10	0.180772	0.192533	0.372289	-0.196594	0.558137	1.19814	0.821524	1.74741	1.20 (0.82-1.75)
ebi-a-GCST90001456	sG5rK3	Malignant neoplasm of head and neck	ebi-a-GCST90001456.csv	Inverse variance weighted	16	-0.0869798	0.0672139	0.19564	-0.218719	0.0447595	0.916696	0.803547	1.04578	0.92 (0.80-1.05)
ebi-a-GCST90001456	sG5rK3	Malignant neoplasm of head and neck	ebi-a-GCST90001456.csv	Weighted median	16	-0.143971	0.0827404	0.0818538	-0.306142	0.0182004	0.865913	0.736282	1.01837	0.87 (0.74-1.02)
ebi-a-GCST90001456	sG5rK3	Malignant neoplasm of head and neck	ebi-a-GCST90001456.csv	MR Egger	16	-0.23082	0.10737	0.0495394	-0.441266	-0.0203743	0.793882	0.643221	0.979832	0.79 (0.64-0.98)
ebi-a-GCST90001456	sG5rK3	Malignant neoplasm of head and neck	ebi-a-GCST90001456.csv	Simple mode	16	-0.136128	0.132333	0.319934	-0.3955	0.123244	0.872731	0.673343	1.13116	0.87 (0.67-1.13)
ebi-a-GCST90001456	sG5rK3	Malignant neoplasm of head and neck	ebi-a-GCST90001456.csv	Weighted mode	16	-0.16035	0.0986747	0.124976	-0.353753	0.0330521	0.851845	0.702049	1.0336	0.85 (0.70-1.03)
ebi-a-GCST90001457	nrtVGV	Malignant neoplasm of head and neck	ebi-a-GCST90001457.csv	Inverse variance weighted	18	0.0516218	0.0355574	0.14656	-0.0180706	0.121314	1.05298	0.982092	1.12898	1.05 (0.98-1.13)
ebi-a-GCST90001457	nrtVGV	Malignant neoplasm of head and neck	ebi-a-GCST90001457.csv	Weighted median	18	0.0741463	0.0432204	0.0862466	-0.0105658	0.158858	1.07696	0.98949	1.17217	1.08 (0.99-1.17)
ebi-a-GCST90001457	nrtVGV	Malignant neoplasm of head and neck	ebi-a-GCST90001457.csv	MR Egger	18	0.0825477	0.0402547	0.0570544	0.00364841	0.161447	1.08605	1.00366	1.17521	1.09 (1.00-1.18)
ebi-a-GCST90001457	nrtVGV	Malignant neoplasm of head and neck	ebi-a-GCST90001457.csv	Simple mode	18	0.0566066	0.139409	0.689774	-0.216636	0.329849	1.05824	0.805223	1.39076	1.06 (0.81-1.39)
ebi-a-GCST90001457	nrtVGV	Malignant neoplasm of head and neck	ebi-a-GCST90001457.csv	Weighted mode	18	0.0757334	0.032913	0.0343171	0.011224	0.140243	1.07867	1.01129	1.15055	1.08 (1.01-1.15)
ebi-a-GCST90001458	2NlQJF	Malignant neoplasm of head and neck	ebi-a-GCST90001458.csv	Inverse variance weighted	31	-0.0327001	0.0256544	0.202436	-0.0829827	0.0175825	0.967829	0.920367	1.01774	0.97 (0.92-1.02)
ebi-a-GCST90001458	2NlQJF	Malignant neoplasm of head and neck	ebi-a-GCST90001458.csv	Weighted median	31	-0.0218732	0.0383113	0.568045	-0.0969634	0.053217	0.978364	0.907589	1.05466	0.98 (0.91-1.05)
ebi-a-GCST90001458	2NlQJF	Malignant neoplasm of head and neck	ebi-a-GCST90001458.csv	MR Egger	31	-0.0216969	0.0341172	0.529795	-0.0885666	0.0451729	0.978537	0.915242	1.04621	0.98 (0.92-1.05)
ebi-a-GCST90001458	2NlQJF	Malignant neoplasm of head and neck	ebi-a-GCST90001458.csv	Simple mode	31	-0.0414102	0.0726858	0.573113	-0.183874	0.101054	0.959436	0.83204	1.10634	0.96 (0.83-1.11)
ebi-a-GCST90001458	2NlQJF	Malignant neoplasm of head and neck	ebi-a-GCST90001458.csv	Weighted mode	31	-0.0218304	0.0321253	0.502007	-0.0847959	0.0411352	0.978406	0.9187	1.04199	0.98 (0.92-1.04)
ebi-a-GCST90001459	W0NziA	Malignant neoplasm of head and neck	ebi-a-GCST90001459.csv	Inverse variance weighted	30	0.0142711	0.0370615	0.700188	-0.0583695	0.0869117	1.01437	0.943301	1.0908	1.01 (0.94-1.09)
ebi-a-GCST90001459	W0NziA	Malignant neoplasm of head and neck	ebi-a-GCST90001459.csv	Weighted median	30	-0.00258296	0.0556411	0.962974	-0.11164	0.106474	0.99742	0.894367	1.11235	1.00 (0.89-1.11)
ebi-a-GCST90001459	W0NziA	Malignant neoplasm of head and neck	ebi-a-GCST90001459.csv	MR Egger	30	0.0733186	0.0675641	0.287102	-0.0591071	0.205744	1.07607	0.942606	1.22844	1.08 (0.94-1.23)
ebi-a-GCST90001459	W0NziA	Malignant neoplasm of head and neck	ebi-a-GCST90001459.csv	Simple mode	30	-0.0434841	0.0970522	0.657448	-0.233706	0.146738	0.957448	0.791594	1.15805	0.96 (0.79-1.16)
ebi-a-GCST90001459	W0NziA	Malignant neoplasm of head and neck	ebi-a-GCST90001459.csv	Weighted mode	30	-0.0176274	0.0603938	0.772461	-0.135999	0.100745	0.982527	0.872843	1.10599	0.98 (0.87-1.11)
ebi-a-GCST90001460	HVCt8I	Malignant neoplasm of head and neck	ebi-a-GCST90001460.csv	Inverse variance weighted	26	-0.0112704	0.0294473	0.701919	-0.0689871	0.0464462	0.988793	0.933339	1.04754	0.99 (0.93-1.05)
ebi-a-GCST90001460	HVCt8I	Malignant neoplasm of head and neck	ebi-a-GCST90001460.csv	Weighted median	26	-0.0180721	0.0426988	0.672116	-0.101762	0.0656176	0.98209	0.903245	1.06782	0.98 (0.90-1.07)
ebi-a-GCST90001460	HVCt8I	Malignant neoplasm of head and neck	ebi-a-GCST90001460.csv	MR Egger	26	-0.00509508	0.0418547	0.904124	-0.0871303	0.0769401	0.994918	0.916558	1.07998	0.99 (0.92-1.08)
ebi-a-GCST90001460	HVCt8I	Malignant neoplasm of head and neck	ebi-a-GCST90001460.csv	Simple mode	26	0.0206186	0.0629445	0.745966	-0.102753	0.14399	1.02083	0.90235	1.15487	1.02 (0.90-1.15)
ebi-a-GCST90001460	HVCt8I	Malignant neoplasm of head and neck	ebi-a-GCST90001460.csv	Weighted mode	26	-0.00924131	0.0426365	0.830165	-0.0928089	0.0743263	0.990801	0.911368	1.07716	0.99 (0.91-1.08)
ebi-a-GCST90001461	9t0oau	Malignant neoplasm of head and neck	ebi-a-GCST90001461.csv	Inverse variance weighted	24	-0.0135652	0.0494776	0.783955	-0.110541	0.0834108	0.986526	0.895349	1.08699	0.99 (0.90-1.09)
ebi-a-GCST90001461	9t0oau	Malignant neoplasm of head and neck	ebi-a-GCST90001461.csv	Weighted median	24	-0.0129477	0.0682346	0.849502	-0.146688	0.120792	0.987136	0.863564	1.12839	0.99 (0.86-1.13)
ebi-a-GCST90001461	9t0oau	Malignant neoplasm of head and neck	ebi-a-GCST90001461.csv	MR Egger	24	-0.0362171	0.0990493	0.71812	-0.230354	0.157919	0.964431	0.794253	1.17107	0.96 (0.79-1.17)
ebi-a-GCST90001461	9t0oau	Malignant neoplasm of head and neck	ebi-a-GCST90001461.csv	Simple mode	24	-0.187345	0.131348	0.167208	-0.444787	0.0700972	0.829158	0.640961	1.07261	0.83 (0.64-1.07)
ebi-a-GCST90001461	9t0oau	Malignant neoplasm of head and neck	ebi-a-GCST90001461.csv	Weighted mode	24	-0.055948	0.0776538	0.478489	-0.208149	0.0962534	0.945588	0.812086	1.10104	0.95 (0.81-1.10)
ebi-a-GCST90001462	DzZCeI	Malignant neoplasm of head and neck	ebi-a-GCST90001462.csv	Inverse variance weighted	33	-0.00693861	0.0194168	0.720829	-0.0449955	0.0311183	0.993085	0.956002	1.03161	0.99 (0.96-1.03)
ebi-a-GCST90001462	DzZCeI	Malignant neoplasm of head and neck	ebi-a-GCST90001462.csv	Weighted median	33	0.00733328	0.0297728	0.805443	-0.0510213	0.0656879	1.00736	0.950258	1.06789	1.01 (0.95-1.07)
ebi-a-GCST90001462	DzZCeI	Malignant neoplasm of head and neck	ebi-a-GCST90001462.csv	MR Egger	33	-0.00528786	0.0234343	0.822958	-0.0512191	0.0406434	0.994726	0.95007	1.04148	0.99 (0.95-1.04)
ebi-a-GCST90001462	DzZCeI	Malignant neoplasm of head and neck	ebi-a-GCST90001462.csv	Simple mode	33	0.00233971	0.0667058	0.972238	-0.128404	0.133083	1.00234	0.879498	1.14234	1.00 (0.88-1.14)
ebi-a-GCST90001462	DzZCeI	Malignant neoplasm of head and neck	ebi-a-GCST90001462.csv	Weighted mode	33	-0.0110028	0.0214304	0.611185	-0.0530063	0.0310008	0.989058	0.948374	1.03149	0.99 (0.95-1.03)
ebi-a-GCST90001463	ZnEKOf	Malignant neoplasm of head and neck	ebi-a-GCST90001463.csv	Inverse variance weighted	39	0.0304286	0.0274751	0.268079	-0.0234226	0.0842799	1.0309	0.97685	1.08793	1.03 (0.98-1.09)
ebi-a-GCST90001463	ZnEKOf	Malignant neoplasm of head and neck	ebi-a-GCST90001463.csv	Weighted median	39	0.00760339	0.0398829	0.848805	-0.070567	0.0857738	1.00763	0.931865	1.08956	1.01 (0.93-1.09)
ebi-a-GCST90001463	ZnEKOf	Malignant neoplasm of head and neck	ebi-a-GCST90001463.csv	MR Egger	39	0.019837	0.0425758	0.644002	-0.0636115	0.103286	1.02004	0.938369	1.10881	1.02 (0.94-1.11)
ebi-a-GCST90001463	ZnEKOf	Malignant neoplasm of head and neck	ebi-a-GCST90001463.csv	Simple mode	39	0.0461215	0.0697208	0.512272	-0.0905312	0.182774	1.0472	0.913446	1.20054	1.05 (0.91-1.20)
ebi-a-GCST90001463	ZnEKOf	Malignant neoplasm of head and neck	ebi-a-GCST90001463.csv	Weighted mode	39	0.00295384	0.0380721	0.938565	-0.0716676	0.0775752	1.00296	0.93084	1.08066	1.00 (0.93-1.08)
ebi-a-GCST90001464	4ht8ap	Malignant neoplasm of head and neck	ebi-a-GCST90001464.csv	Inverse variance weighted	34	-0.0393532	0.0250819	0.116652	-0.0885138	0.00980746	0.961411	0.91529	1.00986	0.96 (0.92-1.01)
ebi-a-GCST90001464	4ht8ap	Malignant neoplasm of head and neck	ebi-a-GCST90001464.csv	Weighted median	34	-0.0322776	0.0354015	0.361896	-0.101665	0.0371093	0.968238	0.903333	1.03781	0.97 (0.90-1.04)
ebi-a-GCST90001464	4ht8ap	Malignant neoplasm of head and neck	ebi-a-GCST90001464.csv	MR Egger	34	-0.0275974	0.034332	0.427421	-0.0948881	0.0396933	0.97278	0.909475	1.04049	0.97 (0.91-1.04)
ebi-a-GCST90001464	4ht8ap	Malignant neoplasm of head and neck	ebi-a-GCST90001464.csv	Simple mode	34	-0.120913	0.0635883	0.0659973	-0.245546	0.00371978	0.886111	0.782277	1.00373	0.89 (0.78-1.00)
ebi-a-GCST90001464	4ht8ap	Malignant neoplasm of head and neck	ebi-a-GCST90001464.csv	Weighted mode	34	-0.0365801	0.0288635	0.213901	-0.0931525	0.0199923	0.964081	0.911055	1.02019	0.96 (0.91-1.02)
ebi-a-GCST90001465	77lmPb	Malignant neoplasm of head and neck	ebi-a-GCST90001465.csv	Inverse variance weighted	41	-0.0210541	0.0195303	0.281023	-0.0593336	0.0172253	0.979166	0.942392	1.01737	0.98 (0.94-1.02)
ebi-a-GCST90001465	77lmPb	Malignant neoplasm of head and neck	ebi-a-GCST90001465.csv	Weighted median	41	-0.0214564	0.0270376	0.427442	-0.07445	0.0315373	0.978772	0.928254	1.03204	0.98 (0.93-1.03)
ebi-a-GCST90001465	77lmPb	Malignant neoplasm of head and neck	ebi-a-GCST90001465.csv	MR Egger	41	-0.0237886	0.0257979	0.362139	-0.0743525	0.0267753	0.976492	0.928344	1.02714	0.98 (0.93-1.03)
ebi-a-GCST90001465	77lmPb	Malignant neoplasm of head and neck	ebi-a-GCST90001465.csv	Simple mode	41	0.0229541	0.0458712	0.619533	-0.0669534	0.112862	1.02322	0.935239	1.11948	1.02 (0.94-1.12)
ebi-a-GCST90001465	77lmPb	Malignant neoplasm of head and neck	ebi-a-GCST90001465.csv	Weighted mode	41	-0.015012	0.0230455	0.51851	-0.0601811	0.0301572	0.9851	0.941594	1.03062	0.99 (0.94-1.03)
ebi-a-GCST90001466	GEz0I9	Malignant neoplasm of head and neck	ebi-a-GCST90001466.csv	Inverse variance weighted	18	0.00642801	0.0566015	0.909582	-0.104511	0.117367	1.00645	0.900765	1.12453	1.01 (0.90-1.12)
ebi-a-GCST90001466	GEz0I9	Malignant neoplasm of head and neck	ebi-a-GCST90001466.csv	Weighted median	18	-0.00528053	0.0817397	0.948491	-0.16549	0.154929	0.994733	0.847478	1.16758	0.99 (0.85-1.17)
ebi-a-GCST90001466	GEz0I9	Malignant neoplasm of head and neck	ebi-a-GCST90001466.csv	MR Egger	18	0.02605	0.0983265	0.794443	-0.16667	0.21877	1.02639	0.846479	1.24454	1.03 (0.85-1.24)
ebi-a-GCST90001466	GEz0I9	Malignant neoplasm of head and neck	ebi-a-GCST90001466.csv	Simple mode	18	0.161671	0.128295	0.22464	-0.0897876	0.41313	1.17547	0.914125	1.51154	1.18 (0.91-1.51)
ebi-a-GCST90001466	GEz0I9	Malignant neoplasm of head and neck	ebi-a-GCST90001466.csv	Weighted mode	18	0.00622052	0.0798556	0.938819	-0.150297	0.162738	1.00624	0.860453	1.17673	1.01 (0.86-1.18)
ebi-a-GCST90001467	Rtjmr8	Malignant neoplasm of head and neck	ebi-a-GCST90001467.csv	Inverse variance weighted	23	0.0480471	0.049474	0.33147	-0.048922	0.145016	1.04922	0.952255	1.15606	1.05 (0.95-1.16)
ebi-a-GCST90001467	Rtjmr8	Malignant neoplasm of head and neck	ebi-a-GCST90001467.csv	Weighted median	23	0.0162347	0.0754901	0.829723	-0.131726	0.164195	1.01637	0.876581	1.17844	1.02 (0.88-1.18)
ebi-a-GCST90001467	Rtjmr8	Malignant neoplasm of head and neck	ebi-a-GCST90001467.csv	MR Egger	23	-0.0292453	0.0948458	0.760857	-0.215143	0.156652	0.971178	0.806426	1.16959	0.97 (0.81-1.17)
ebi-a-GCST90001467	Rtjmr8	Malignant neoplasm of head and neck	ebi-a-GCST90001467.csv	Simple mode	23	0.122313	0.112628	0.289239	-0.0984377	0.343064	1.13011	0.906252	1.40926	1.13 (0.91-1.41)
ebi-a-GCST90001467	Rtjmr8	Malignant neoplasm of head and neck	ebi-a-GCST90001467.csv	Weighted mode	23	0.00955648	0.091931	0.918149	-0.170628	0.189741	1.0096	0.843135	1.20894	1.01 (0.84-1.21)
ebi-a-GCST90001468	is8iDT	Malignant neoplasm of head and neck	ebi-a-GCST90001468.csv	Inverse variance weighted	31	-0.00375639	0.032712	0.908578	-0.0678719	0.0603591	0.996251	0.93438	1.06222	1.00 (0.93-1.06)
ebi-a-GCST90001468	is8iDT	Malignant neoplasm of head and neck	ebi-a-GCST90001468.csv	Weighted median	31	-0.00992194	0.0485694	0.838132	-0.105118	0.0852741	0.990127	0.900218	1.08902	0.99 (0.90-1.09)
ebi-a-GCST90001468	is8iDT	Malignant neoplasm of head and neck	ebi-a-GCST90001468.csv	MR Egger	31	-0.0135239	0.0573959	0.81538	-0.12602	0.0989722	0.986567	0.881597	1.10404	0.99 (0.88-1.10)
ebi-a-GCST90001468	is8iDT	Malignant neoplasm of head and neck	ebi-a-GCST90001468.csv	Simple mode	31	-0.011772	0.0898104	0.89659	-0.1878	0.164256	0.988297	0.82878	1.17852	0.99 (0.83-1.18)
ebi-a-GCST90001468	is8iDT	Malignant neoplasm of head and neck	ebi-a-GCST90001468.csv	Weighted mode	31	-0.0220458	0.0477941	0.647935	-0.115722	0.0716306	0.978195	0.890723	1.07426	0.98 (0.89-1.07)
ebi-a-GCST90001469	LZdRsK	Malignant neoplasm of head and neck	ebi-a-GCST90001469.csv	Inverse variance weighted	40	-0.00057066	0.0235966	0.980706	-0.0468201	0.0456787	0.99943	0.954259	1.04674	1.00 (0.95-1.05)
ebi-a-GCST90001469	LZdRsK	Malignant neoplasm of head and neck	ebi-a-GCST90001469.csv	Weighted median	40	-0.0170587	0.0335781	0.611431	-0.0828717	0.0487542	0.983086	0.920469	1.04996	0.98 (0.92-1.05)
ebi-a-GCST90001469	LZdRsK	Malignant neoplasm of head and neck	ebi-a-GCST90001469.csv	MR Egger	40	-0.000294375	0.0359205	0.993504	-0.0706985	0.0701097	0.999706	0.931743	1.07263	1.00 (0.93-1.07)
ebi-a-GCST90001469	LZdRsK	Malignant neoplasm of head and neck	ebi-a-GCST90001469.csv	Simple mode	40	0.0208893	0.0565549	0.713854	-0.0899582	0.131737	1.02111	0.913969	1.14081	1.02 (0.91-1.14)
ebi-a-GCST90001469	LZdRsK	Malignant neoplasm of head and neck	ebi-a-GCST90001469.csv	Weighted mode	40	-0.0144723	0.0330622	0.663996	-0.0792742	0.0503295	0.985632	0.923787	1.05162	0.99 (0.92-1.05)
ebi-a-GCST90001470	IOGV9J	Malignant neoplasm of head and neck	ebi-a-GCST90001470.csv	Inverse variance weighted	22	0.0704137	0.0409803	0.0857539	-0.00990764	0.150735	1.07295	0.990141	1.16269	1.07 (0.99-1.16)
ebi-a-GCST90001470	IOGV9J	Malignant neoplasm of head and neck	ebi-a-GCST90001470.csv	Weighted median	22	0.0527798	0.0608177	0.385484	-0.066423	0.171983	1.0542	0.935735	1.18766	1.05 (0.94-1.19)
ebi-a-GCST90001470	IOGV9J	Malignant neoplasm of head and neck	ebi-a-GCST90001470.csv	MR Egger	22	0.0249695	0.0663924	0.71081	-0.10516	0.155099	1.02528	0.900181	1.16777	1.03 (0.90-1.17)
ebi-a-GCST90001470	IOGV9J	Malignant neoplasm of head and neck	ebi-a-GCST90001470.csv	Simple mode	22	0.107233	0.0960736	0.276965	-0.0810712	0.295537	1.11319	0.922128	1.34385	1.11 (0.92-1.34)
ebi-a-GCST90001470	IOGV9J	Malignant neoplasm of head and neck	ebi-a-GCST90001470.csv	Weighted mode	22	0.0655989	0.056923	0.262101	-0.0459702	0.177168	1.0678	0.95507	1.19383	1.07 (0.96-1.19)
ebi-a-GCST90001471	1KuxP9	Malignant neoplasm of head and neck	ebi-a-GCST90001471.csv	Inverse variance weighted	23	-0.0492864	0.0356561	0.166889	-0.119172	0.0205996	0.951908	0.887655	1.02081	0.95 (0.89-1.02)
ebi-a-GCST90001471	1KuxP9	Malignant neoplasm of head and neck	ebi-a-GCST90001471.csv	Weighted median	23	-0.0673712	0.0515698	0.191414	-0.168448	0.0337055	0.934848	0.844975	1.03428	0.93 (0.84-1.03)
ebi-a-GCST90001471	1KuxP9	Malignant neoplasm of head and neck	ebi-a-GCST90001471.csv	MR Egger	23	-0.0576997	0.0506771	0.267704	-0.157027	0.0416275	0.943933	0.854681	1.04251	0.94 (0.85-1.04)
ebi-a-GCST90001471	1KuxP9	Malignant neoplasm of head and neck	ebi-a-GCST90001471.csv	Simple mode	23	-0.124028	0.0831661	0.150074	-0.287034	0.0389771	0.883355	0.750486	1.03975	0.88 (0.75-1.04)
ebi-a-GCST90001471	1KuxP9	Malignant neoplasm of head and neck	ebi-a-GCST90001471.csv	Weighted mode	23	-0.0508847	0.0441979	0.261972	-0.137513	0.0357433	0.950388	0.871523	1.03639	0.95 (0.87-1.04)
ebi-a-GCST90001472	Luxte9	Malignant neoplasm of head and neck	ebi-a-GCST90001472.csv	Inverse variance weighted	44	0.0141616	0.0257527	0.582382	-0.0363136	0.0646369	1.01426	0.964338	1.06677	1.01 (0.96-1.07)
ebi-a-GCST90001472	Luxte9	Malignant neoplasm of head and neck	ebi-a-GCST90001472.csv	Weighted median	44	0.0270188	0.0371586	0.467152	-0.0458121	0.0998498	1.02739	0.955221	1.105	1.03 (0.96-1.11)
ebi-a-GCST90001472	Luxte9	Malignant neoplasm of head and neck	ebi-a-GCST90001472.csv	MR Egger	44	0.0300955	0.0404702	0.461231	-0.0492261	0.109417	1.03055	0.951966	1.11563	1.03 (0.95-1.12)
ebi-a-GCST90001472	Luxte9	Malignant neoplasm of head and neck	ebi-a-GCST90001472.csv	Simple mode	44	0.00625459	0.0665562	0.925566	-0.124196	0.136705	1.00627	0.883207	1.14649	1.01 (0.88-1.15)
ebi-a-GCST90001472	Luxte9	Malignant neoplasm of head and neck	ebi-a-GCST90001472.csv	Weighted mode	44	0.0242942	0.036512	0.509363	-0.0472693	0.0958578	1.02459	0.95383	1.1006	1.02 (0.95-1.10)
ebi-a-GCST90001473	YzzdxT	Malignant neoplasm of head and neck	ebi-a-GCST90001473.csv	Inverse variance weighted	45	0.0133688	0.0253766	0.59832	-0.0363692	0.0631069	1.01346	0.964284	1.06514	1.01 (0.96-1.07)
ebi-a-GCST90001473	YzzdxT	Malignant neoplasm of head and neck	ebi-a-GCST90001473.csv	Weighted median	45	0.0298117	0.0378344	0.430724	-0.0443436	0.103967	1.03026	0.956625	1.10956	1.03 (0.96-1.11)
ebi-a-GCST90001473	YzzdxT	Malignant neoplasm of head and neck	ebi-a-GCST90001473.csv	MR Egger	45	0.0447094	0.0399167	0.268903	-0.0335274	0.122946	1.04572	0.967028	1.13082	1.05 (0.97-1.13)
ebi-a-GCST90001473	YzzdxT	Malignant neoplasm of head and neck	ebi-a-GCST90001473.csv	Simple mode	45	-0.00471916	0.0608867	0.938571	-0.124057	0.114619	0.995292	0.883329	1.12145	1.00 (0.88-1.12)
ebi-a-GCST90001473	YzzdxT	Malignant neoplasm of head and neck	ebi-a-GCST90001473.csv	Weighted mode	45	0.0264908	0.0387369	0.497647	-0.0494335	0.102415	1.02684	0.951768	1.10784	1.03 (0.95-1.11)
ebi-a-GCST90001474	9dFzgo	Malignant neoplasm of head and neck	ebi-a-GCST90001474.csv	Inverse variance weighted	26	0.0338367	0.0327827	0.302001	-0.0304173	0.0980907	1.03442	0.970041	1.10306	1.03 (0.97-1.10)
ebi-a-GCST90001474	9dFzgo	Malignant neoplasm of head and neck	ebi-a-GCST90001474.csv	Weighted median	26	0.000881051	0.048131	0.985395	-0.0934556	0.0952177	1.00088	0.910778	1.0999	1.00 (0.91-1.10)
ebi-a-GCST90001474	9dFzgo	Malignant neoplasm of head and neck	ebi-a-GCST90001474.csv	MR Egger	26	0.00326369	0.051918	0.950397	-0.0984956	0.105023	1.00327	0.9062	1.11074	1.00 (0.91-1.11)
ebi-a-GCST90001474	9dFzgo	Malignant neoplasm of head and neck	ebi-a-GCST90001474.csv	Simple mode	26	0.0470332	0.0820865	0.571783	-0.113856	0.207923	1.04816	0.892386	1.23112	1.05 (0.89-1.23)
ebi-a-GCST90001474	9dFzgo	Malignant neoplasm of head and neck	ebi-a-GCST90001474.csv	Weighted mode	26	0.00399916	0.0506485	0.937694	-0.0952719	0.10327	1.00401	0.909126	1.10879	1.00 (0.91-1.11)
ebi-a-GCST90001475	w0rjX9	Malignant neoplasm of head and neck	ebi-a-GCST90001475.csv	Inverse variance weighted	25	-0.00657469	0.0577239	0.909318	-0.119714	0.106564	0.993447	0.887174	1.11245	0.99 (0.89-1.11)
ebi-a-GCST90001475	w0rjX9	Malignant neoplasm of head and neck	ebi-a-GCST90001475.csv	Weighted median	25	0.0507683	0.0611918	0.406732	-0.0691676	0.170704	1.05208	0.93317	1.18614	1.05 (0.93-1.19)
ebi-a-GCST90001475	w0rjX9	Malignant neoplasm of head and neck	ebi-a-GCST90001475.csv	MR Egger	25	-0.00617449	0.113599	0.957123	-0.228828	0.216479	0.993845	0.795465	1.2417	0.99 (0.80-1.24)
ebi-a-GCST90001475	w0rjX9	Malignant neoplasm of head and neck	ebi-a-GCST90001475.csv	Simple mode	25	0.0136439	0.104613	0.897319	-0.191397	0.218685	1.01374	0.825805	1.24444	1.01 (0.83-1.24)
ebi-a-GCST90001475	w0rjX9	Malignant neoplasm of head and neck	ebi-a-GCST90001475.csv	Weighted mode	25	0.0875593	0.0723915	0.238242	-0.0543281	0.229447	1.09151	0.947121	1.2579	1.09 (0.95-1.26)
ebi-a-GCST90001476	w1qL4C	Malignant neoplasm of head and neck	ebi-a-GCST90001476.csv	Inverse variance weighted	12	-0.115786	0.076951	0.132407	-0.26661	0.0350377	0.890666	0.765972	1.03566	0.89 (0.77-1.04)
ebi-a-GCST90001476	w1qL4C	Malignant neoplasm of head and neck	ebi-a-GCST90001476.csv	Weighted median	12	-0.166501	0.0764017	0.0293106	-0.316248	-0.0167536	0.846622	0.728878	0.983386	0.85 (0.73-0.98)
ebi-a-GCST90001476	w1qL4C	Malignant neoplasm of head and neck	ebi-a-GCST90001476.csv	MR Egger	12	-0.337236	0.307896	0.299067	-0.940711	0.26624	0.713741	0.39035	1.30505	0.71 (0.39-1.31)
ebi-a-GCST90001476	w1qL4C	Malignant neoplasm of head and neck	ebi-a-GCST90001476.csv	Simple mode	12	-0.174829	0.0974469	0.100299	-0.365825	0.016167	0.839601	0.693624	1.0163	0.84 (0.69-1.02)
ebi-a-GCST90001476	w1qL4C	Malignant neoplasm of head and neck	ebi-a-GCST90001476.csv	Weighted mode	12	-0.174829	0.0806366	0.0529513	-0.332877	-0.0167812	0.839601	0.716859	0.983359	0.84 (0.72-0.98)
ebi-a-GCST90001477	OvIsU4	Malignant neoplasm of head and neck	ebi-a-GCST90001477.csv	Inverse variance weighted	27	-0.0107116	0.0340735	0.753242	-0.0774956	0.0560724	0.989346	0.925431	1.05767	0.99 (0.93-1.06)
ebi-a-GCST90001477	OvIsU4	Malignant neoplasm of head and neck	ebi-a-GCST90001477.csv	Weighted median	27	0.0256886	0.0445679	0.56435	-0.0616645	0.113042	1.02602	0.940198	1.11968	1.03 (0.94-1.12)
ebi-a-GCST90001477	OvIsU4	Malignant neoplasm of head and neck	ebi-a-GCST90001477.csv	MR Egger	27	0.0485365	0.0448275	0.289257	-0.0393255	0.136398	1.04973	0.961438	1.14614	1.05 (0.96-1.15)
ebi-a-GCST90001477	OvIsU4	Malignant neoplasm of head and neck	ebi-a-GCST90001477.csv	Simple mode	27	-0.0441371	0.0779511	0.576103	-0.196921	0.108647	0.956823	0.821255	1.11477	0.96 (0.82-1.11)
ebi-a-GCST90001477	OvIsU4	Malignant neoplasm of head and neck	ebi-a-GCST90001477.csv	Weighted mode	27	0.0125172	0.0411691	0.763516	-0.0681743	0.0932087	1.0126	0.934098	1.09769	1.01 (0.93-1.10)
ebi-a-GCST90001478	cwnamB	Malignant neoplasm of head and neck	ebi-a-GCST90001478.csv	Inverse variance weighted	15	-0.0215027	0.0385743	0.577229	-0.0971084	0.0541029	0.978727	0.907458	1.05559	0.98 (0.91-1.06)
ebi-a-GCST90001478	cwnamB	Malignant neoplasm of head and neck	ebi-a-GCST90001478.csv	Weighted median	15	0.0138637	0.0539575	0.797227	-0.0918929	0.11962	1.01396	0.912203	1.12707	1.01 (0.91-1.13)
ebi-a-GCST90001478	cwnamB	Malignant neoplasm of head and neck	ebi-a-GCST90001478.csv	MR Egger	15	-0.0214058	0.0587475	0.72144	-0.136551	0.0937393	0.978822	0.872362	1.09827	0.98 (0.87-1.10)
ebi-a-GCST90001478	cwnamB	Malignant neoplasm of head and neck	ebi-a-GCST90001478.csv	Simple mode	15	0.03796	0.0834088	0.656009	-0.125521	0.201441	1.03869	0.882037	1.22316	1.04 (0.88-1.22)
ebi-a-GCST90001478	cwnamB	Malignant neoplasm of head and neck	ebi-a-GCST90001478.csv	Weighted mode	15	-0.0185649	0.0451239	0.686993	-0.107008	0.0698779	0.981606	0.898519	1.07238	0.98 (0.90-1.07)
ebi-a-GCST90001479	SqUF6O	Malignant neoplasm of head and neck	ebi-a-GCST90001479.csv	Inverse variance weighted	12	-0.00561828	0.057994	0.922824	-0.119286	0.10805	0.994397	0.887554	1.1141	0.99 (0.89-1.11)
ebi-a-GCST90001479	SqUF6O	Malignant neoplasm of head and neck	ebi-a-GCST90001479.csv	Weighted median	12	-0.0134192	0.0677373	0.842962	-0.146184	0.119346	0.98667	0.863998	1.12676	0.99 (0.86-1.13)
ebi-a-GCST90001479	SqUF6O	Malignant neoplasm of head and neck	ebi-a-GCST90001479.csv	MR Egger	12	-0.0370222	0.0858336	0.675382	-0.205256	0.131212	0.963655	0.814439	1.14021	0.96 (0.81-1.14)
ebi-a-GCST90001479	SqUF6O	Malignant neoplasm of head and neck	ebi-a-GCST90001479.csv	Simple mode	12	-0.0943651	0.110109	0.409721	-0.310179	0.121449	0.909951	0.733315	1.12913	0.91 (0.73-1.13)
ebi-a-GCST90001479	SqUF6O	Malignant neoplasm of head and neck	ebi-a-GCST90001479.csv	Weighted mode	12	-0.0139569	0.0680907	0.841335	-0.147415	0.119501	0.98614	0.862936	1.12693	0.99 (0.86-1.13)
ebi-a-GCST90001480	HdmSFP	Malignant neoplasm of head and neck	ebi-a-GCST90001480.csv	Inverse variance weighted	39	0.0239712	0.0275259	0.383829	-0.0299794	0.0779219	1.02426	0.970465	1.08104	1.02 (0.97-1.08)
ebi-a-GCST90001480	HdmSFP	Malignant neoplasm of head and neck	ebi-a-GCST90001480.csv	Weighted median	39	-0.00863773	0.0338413	0.798536	-0.0749668	0.0576913	0.991399	0.927774	1.05939	0.99 (0.93-1.06)
ebi-a-GCST90001480	HdmSFP	Malignant neoplasm of head and neck	ebi-a-GCST90001480.csv	MR Egger	39	-0.0127965	0.0392335	0.746139	-0.0896941	0.0641011	0.987285	0.914211	1.0662	0.99 (0.91-1.07)
ebi-a-GCST90001480	HdmSFP	Malignant neoplasm of head and neck	ebi-a-GCST90001480.csv	Simple mode	39	-0.00488448	0.0564778	0.931535	-0.115581	0.105812	0.995127	0.890848	1.11161	1.00 (0.89-1.11)
ebi-a-GCST90001480	HdmSFP	Malignant neoplasm of head and neck	ebi-a-GCST90001480.csv	Weighted mode	39	-0.00488448	0.0320224	0.879573	-0.0676484	0.0578794	0.995127	0.934589	1.05959	1.00 (0.93-1.06)
ebi-a-GCST90001481	8eFtcu	Malignant neoplasm of head and neck	ebi-a-GCST90001481.csv	Inverse variance weighted	62	-0.0185057	0.0126007	0.141934	-0.043203	0.00619163	0.981665	0.957717	1.00621	0.98 (0.96-1.01)
ebi-a-GCST90001481	8eFtcu	Malignant neoplasm of head and neck	ebi-a-GCST90001481.csv	Weighted median	62	-0.0217384	0.0180565	0.228625	-0.0571291	0.0136524	0.978496	0.944472	1.01375	0.98 (0.94-1.01)
ebi-a-GCST90001481	8eFtcu	Malignant neoplasm of head and neck	ebi-a-GCST90001481.csv	MR Egger	62	-0.0114285	0.0157951	0.472154	-0.0423869	0.0195298	0.988637	0.958499	1.01972	0.99 (0.96-1.02)
ebi-a-GCST90001481	8eFtcu	Malignant neoplasm of head and neck	ebi-a-GCST90001481.csv	Simple mode	62	-0.0231609	0.0340158	0.498519	-0.0898318	0.04351	0.977105	0.914085	1.04447	0.98 (0.91-1.04)
ebi-a-GCST90001481	8eFtcu	Malignant neoplasm of head and neck	ebi-a-GCST90001481.csv	Weighted mode	62	-0.01125	0.015987	0.4843	-0.0425844	0.0200845	0.988813	0.95831	1.02029	0.99 (0.96-1.02)
ebi-a-GCST90001482	MhtqCU	Malignant neoplasm of head and neck	ebi-a-GCST90001482.csv	Inverse variance weighted	52	-0.0159227	0.0134451	0.236305	-0.0422752	0.0104298	0.984203	0.958606	1.01048	0.98 (0.96-1.01)
ebi-a-GCST90001482	MhtqCU	Malignant neoplasm of head and neck	ebi-a-GCST90001482.csv	Weighted median	52	-0.0160723	0.0198628	0.418421	-0.0550034	0.0228589	0.984056	0.946482	1.02312	0.98 (0.95-1.02)
ebi-a-GCST90001482	MhtqCU	Malignant neoplasm of head and neck	ebi-a-GCST90001482.csv	MR Egger	52	-0.00893361	0.0168118	0.597502	-0.0418847	0.0240175	0.991106	0.95898	1.02431	0.99 (0.96-1.02)
ebi-a-GCST90001482	MhtqCU	Malignant neoplasm of head and neck	ebi-a-GCST90001482.csv	Simple mode	52	-0.022674	0.0320047	0.481886	-0.0854032	0.0400552	0.977581	0.918142	1.04087	0.98 (0.92-1.04)
ebi-a-GCST90001482	MhtqCU	Malignant neoplasm of head and neck	ebi-a-GCST90001482.csv	Weighted mode	52	-0.00930214	0.0149784	0.537341	-0.0386598	0.0200555	0.990741	0.962078	1.02026	0.99 (0.96-1.02)
ebi-a-GCST90001483	idvkvm	Malignant neoplasm of head and neck	ebi-a-GCST90001483.csv	Inverse variance weighted	79	0.00336943	0.0147377	0.819159	-0.0255164	0.0322553	1.00338	0.974806	1.03278	1.00 (0.97-1.03)
ebi-a-GCST90001483	idvkvm	Malignant neoplasm of head and neck	ebi-a-GCST90001483.csv	Weighted median	79	0.0221784	0.0207483	0.285102	-0.0184882	0.062845	1.02243	0.981682	1.06486	1.02 (0.98-1.06)
ebi-a-GCST90001483	idvkvm	Malignant neoplasm of head and neck	ebi-a-GCST90001483.csv	MR Egger	79	-0.00351337	0.0212359	0.869028	-0.0451358	0.0381091	0.996493	0.955868	1.03884	1.00 (0.96-1.04)
ebi-a-GCST90001483	idvkvm	Malignant neoplasm of head and neck	ebi-a-GCST90001483.csv	Simple mode	79	0.0207739	0.039461	0.600076	-0.0565697	0.0981175	1.02099	0.945001	1.10309	1.02 (0.95-1.10)
ebi-a-GCST90001483	idvkvm	Malignant neoplasm of head and neck	ebi-a-GCST90001483.csv	Weighted mode	79	0.0152716	0.0185113	0.411896	-0.0210107	0.0515538	1.01539	0.979209	1.05291	1.02 (0.98-1.05)
ebi-a-GCST90001484	3MOSuX	Malignant neoplasm of head and neck	ebi-a-GCST90001484.csv	Inverse variance weighted	87	0.00838682	0.0182465	0.645775	-0.0273764	0.04415	1.00842	0.972995	1.04514	1.01 (0.97-1.05)
ebi-a-GCST90001484	3MOSuX	Malignant neoplasm of head and neck	ebi-a-GCST90001484.csv	Weighted median	87	0.0116637	0.0280786	0.677853	-0.0433703	0.0666976	1.01173	0.957557	1.06897	1.01 (0.96-1.07)
ebi-a-GCST90001484	3MOSuX	Malignant neoplasm of head and neck	ebi-a-GCST90001484.csv	MR Egger	87	0.00307516	0.0298434	0.918171	-0.0554179	0.0615683	1.00308	0.94609	1.0635	1.00 (0.95-1.06)
ebi-a-GCST90001484	3MOSuX	Malignant neoplasm of head and neck	ebi-a-GCST90001484.csv	Simple mode	87	-0.0421798	0.047402	0.376038	-0.135088	0.050728	0.958697	0.873639	1.05204	0.96 (0.87-1.05)
ebi-a-GCST90001484	3MOSuX	Malignant neoplasm of head and neck	ebi-a-GCST90001484.csv	Weighted mode	87	0.00736422	0.0299226	0.806185	-0.0512842	0.0660126	1.00739	0.950009	1.06824	1.01 (0.95-1.07)
ebi-a-GCST90001485	b1JklP	Malignant neoplasm of head and neck	ebi-a-GCST90001485.csv	Inverse variance weighted	83	0.000540789	0.0123868	0.965177	-0.0237374	0.024819	1.00054	0.976542	1.02513	1.00 (0.98-1.03)
ebi-a-GCST90001485	b1JklP	Malignant neoplasm of head and neck	ebi-a-GCST90001485.csv	Weighted median	83	-0.0198129	0.0188192	0.29243	-0.0566986	0.0170727	0.980382	0.944879	1.01722	0.98 (0.94-1.02)
ebi-a-GCST90001485	b1JklP	Malignant neoplasm of head and neck	ebi-a-GCST90001485.csv	MR Egger	83	-0.0154984	0.0164255	0.3482	-0.0476923	0.0166955	0.984621	0.953427	1.01684	0.98 (0.95-1.02)
ebi-a-GCST90001485	b1JklP	Malignant neoplasm of head and neck	ebi-a-GCST90001485.csv	Simple mode	83	0.00660931	0.0360747	0.855084	-0.0640971	0.0773157	1.00663	0.937914	1.08038	1.01 (0.94-1.08)
ebi-a-GCST90001485	b1JklP	Malignant neoplasm of head and neck	ebi-a-GCST90001485.csv	Weighted mode	83	-0.000196238	0.0161229	0.990318	-0.0317972	0.0314047	0.999804	0.968703	1.0319	1.00 (0.97-1.03)
ebi-a-GCST90001486	EBLOxM	Malignant neoplasm of head and neck	ebi-a-GCST90001486.csv	Inverse variance weighted	16	-0.00425519	0.0279046	0.8788	-0.0589482	0.0504378	0.995754	0.942756	1.05173	1.00 (0.94-1.05)
ebi-a-GCST90001486	EBLOxM	Malignant neoplasm of head and neck	ebi-a-GCST90001486.csv	Weighted median	16	0.0136301	0.0399226	0.732793	-0.0646182	0.0918784	1.01372	0.937425	1.09623	1.01 (0.94-1.10)
ebi-a-GCST90001486	EBLOxM	Malignant neoplasm of head and neck	ebi-a-GCST90001486.csv	MR Egger	16	-0.0352901	0.035076	0.331439	-0.104039	0.0334588	0.965325	0.90119	1.03402	0.97 (0.90-1.03)
ebi-a-GCST90001486	EBLOxM	Malignant neoplasm of head and neck	ebi-a-GCST90001486.csv	Simple mode	16	0.0462757	0.0605584	0.456631	-0.0724187	0.16497	1.04736	0.930141	1.17936	1.05 (0.93-1.18)
ebi-a-GCST90001486	EBLOxM	Malignant neoplasm of head and neck	ebi-a-GCST90001486.csv	Weighted mode	16	-0.000764186	0.0364608	0.983555	-0.0722273	0.0706989	0.999236	0.930319	1.07326	1.00 (0.93-1.07)
ebi-a-GCST90001487	YKsGEk	Malignant neoplasm of head and neck	ebi-a-GCST90001487.csv	Inverse variance weighted	30	0.0209303	0.023552	0.374171	-0.0252315	0.0670922	1.02115	0.975084	1.06939	1.02 (0.98-1.07)
ebi-a-GCST90001487	YKsGEk	Malignant neoplasm of head and neck	ebi-a-GCST90001487.csv	Weighted median	30	0.0164936	0.0327634	0.614671	-0.0477225	0.0807098	1.01663	0.953398	1.08406	1.02 (0.95-1.08)
ebi-a-GCST90001487	YKsGEk	Malignant neoplasm of head and neck	ebi-a-GCST90001487.csv	MR Egger	30	-0.00871036	0.031208	0.782214	-0.069878	0.0524573	0.991327	0.932508	1.05386	0.99 (0.93-1.05)
ebi-a-GCST90001487	YKsGEk	Malignant neoplasm of head and neck	ebi-a-GCST90001487.csv	Simple mode	30	0.0193972	0.051565	0.709529	-0.0816702	0.120464	1.01959	0.921576	1.12802	1.02 (0.92-1.13)
ebi-a-GCST90001487	YKsGEk	Malignant neoplasm of head and neck	ebi-a-GCST90001487.csv	Weighted mode	30	0.00321909	0.0328285	0.922561	-0.0611247	0.0675628	1.00322	0.940706	1.0699	1.00 (0.94-1.07)
ebi-a-GCST90001488	YWJNfx	Malignant neoplasm of head and neck	ebi-a-GCST90001488.csv	Inverse variance weighted	19	0.00809022	0.0345435	0.814827	-0.059615	0.0757954	1.00812	0.942127	1.07874	1.01 (0.94-1.08)
ebi-a-GCST90001488	YWJNfx	Malignant neoplasm of head and neck	ebi-a-GCST90001488.csv	Weighted median	19	0.0255239	0.0494651	0.605855	-0.0714276	0.122475	1.02585	0.931064	1.13029	1.03 (0.93-1.13)
ebi-a-GCST90001488	YWJNfx	Malignant neoplasm of head and neck	ebi-a-GCST90001488.csv	MR Egger	19	0.0160302	0.0476026	0.740426	-0.0772709	0.109331	1.01616	0.925639	1.11553	1.02 (0.93-1.12)
ebi-a-GCST90001488	YWJNfx	Malignant neoplasm of head and neck	ebi-a-GCST90001488.csv	Simple mode	19	0.00514265	0.0699163	0.942176	-0.131893	0.142179	1.00516	0.876435	1.15278	1.01 (0.88-1.15)
ebi-a-GCST90001488	YWJNfx	Malignant neoplasm of head and neck	ebi-a-GCST90001488.csv	Weighted mode	19	-0.0210669	0.0507237	0.682811	-0.120485	0.0783515	0.979153	0.88649	1.0815	0.98 (0.89-1.08)
ebi-a-GCST90001489	1SrQJ4	Malignant neoplasm of head and neck	ebi-a-GCST90001489.csv	Inverse variance weighted	77	0.0265799	0.0152346	0.0810354	-0.00327986	0.0564397	1.02694	0.996726	1.05806	1.03 (1.00-1.06)
ebi-a-GCST90001489	1SrQJ4	Malignant neoplasm of head and neck	ebi-a-GCST90001489.csv	Weighted median	77	0.0286485	0.0238887	0.230432	-0.0181734	0.0754703	1.02906	0.981991	1.07839	1.03 (0.98-1.08)
ebi-a-GCST90001489	1SrQJ4	Malignant neoplasm of head and neck	ebi-a-GCST90001489.csv	MR Egger	77	0.0439216	0.0205881	0.0361665	0.003569	0.0842743	1.0449	1.00358	1.08793	1.04 (1.00-1.09)
ebi-a-GCST90001489	1SrQJ4	Malignant neoplasm of head and neck	ebi-a-GCST90001489.csv	Simple mode	77	0.0071951	0.0608871	0.906244	-0.112144	0.126534	1.00722	0.893916	1.13489	1.01 (0.89-1.13)
ebi-a-GCST90001489	1SrQJ4	Malignant neoplasm of head and neck	ebi-a-GCST90001489.csv	Weighted mode	77	0.0294841	0.0194346	0.133393	-0.00860783	0.067576	1.02992	0.991429	1.06991	1.03 (0.99-1.07)
ebi-a-GCST90001490	67Fq9l	Malignant neoplasm of head and neck	ebi-a-GCST90001490.csv	Inverse variance weighted	7	-0.0297517	0.070341	0.672322	-0.16762	0.108117	0.970687	0.845675	1.11418	0.97 (0.85-1.11)
ebi-a-GCST90001490	67Fq9l	Malignant neoplasm of head and neck	ebi-a-GCST90001490.csv	Weighted median	7	-0.0343941	0.0890676	0.69938	-0.208967	0.140178	0.966191	0.811422	1.15048	0.97 (0.81-1.15)
ebi-a-GCST90001490	67Fq9l	Malignant neoplasm of head and neck	ebi-a-GCST90001490.csv	MR Egger	7	0.0201682	0.107919	0.859099	-0.191353	0.23169	1.02037	0.825841	1.26073	1.02 (0.83-1.26)
ebi-a-GCST90001490	67Fq9l	Malignant neoplasm of head and neck	ebi-a-GCST90001490.csv	Simple mode	7	-0.0879091	0.118045	0.484584	-0.319277	0.143459	0.915844	0.726674	1.15426	0.92 (0.73-1.15)
ebi-a-GCST90001490	67Fq9l	Malignant neoplasm of head and neck	ebi-a-GCST90001490.csv	Weighted mode	7	-0.0840634	0.112997	0.485013	-0.305537	0.13741	0.919373	0.736727	1.1473	0.92 (0.74-1.15)
ebi-a-GCST90001491	ofJZxA	Malignant neoplasm of head and neck	ebi-a-GCST90001491.csv	Inverse variance weighted	74	0.00464814	0.0181582	0.797966	-0.0309418	0.0402381	1.00466	0.969532	1.04106	1.00 (0.97-1.04)
ebi-a-GCST90001491	ofJZxA	Malignant neoplasm of head and neck	ebi-a-GCST90001491.csv	Weighted median	74	0.00518828	0.0302162	0.863669	-0.0540355	0.0644121	1.0052	0.947398	1.06653	1.01 (0.95-1.07)
ebi-a-GCST90001491	ofJZxA	Malignant neoplasm of head and neck	ebi-a-GCST90001491.csv	MR Egger	74	0.0234374	0.0288512	0.419267	-0.0331109	0.0799857	1.02371	0.967431	1.08327	1.02 (0.97-1.08)
ebi-a-GCST90001491	ofJZxA	Malignant neoplasm of head and neck	ebi-a-GCST90001491.csv	Simple mode	74	0.00356987	0.0464483	0.938948	-0.0874687	0.0946085	1.00358	0.916248	1.09923	1.00 (0.92-1.10)
ebi-a-GCST90001491	ofJZxA	Malignant neoplasm of head and neck	ebi-a-GCST90001491.csv	Weighted mode	74	0.0155799	0.0261951	0.55384	-0.0357625	0.0669224	1.0157	0.964869	1.06921	1.02 (0.96-1.07)
ebi-a-GCST90001492	RpbpfG	Malignant neoplasm of head and neck	ebi-a-GCST90001492.csv	Inverse variance weighted	28	0.000788204	0.0144914	0.956623	-0.0276148	0.0291913	1.00079	0.972763	1.02962	1.00 (0.97-1.03)
ebi-a-GCST90001492	RpbpfG	Malignant neoplasm of head and neck	ebi-a-GCST90001492.csv	Weighted median	28	-0.0218885	0.0195953	0.263981	-0.0602953	0.0165182	0.978349	0.941487	1.01666	0.98 (0.94-1.02)
ebi-a-GCST90001492	RpbpfG	Malignant neoplasm of head and neck	ebi-a-GCST90001492.csv	MR Egger	28	0.00643732	0.0183976	0.729233	-0.029622	0.0424967	1.00646	0.970812	1.04341	1.01 (0.97-1.04)
ebi-a-GCST90001492	RpbpfG	Malignant neoplasm of head and neck	ebi-a-GCST90001492.csv	Simple mode	28	0.028673	0.0363079	0.436574	-0.0424906	0.0998366	1.02909	0.9584	1.10499	1.03 (0.96-1.10)
ebi-a-GCST90001492	RpbpfG	Malignant neoplasm of head and neck	ebi-a-GCST90001492.csv	Weighted mode	28	-0.0159735	0.0166282	0.345266	-0.0485648	0.0166179	0.984153	0.952596	1.01676	0.98 (0.95-1.02)
ebi-a-GCST90001493	23i5hy	Malignant neoplasm of head and neck	ebi-a-GCST90001493.csv	Inverse variance weighted	47	0.0204878	0.0179729	0.254317	-0.0147391	0.0557148	1.0207	0.985369	1.0573	1.02 (0.99-1.06)
ebi-a-GCST90001493	23i5hy	Malignant neoplasm of head and neck	ebi-a-GCST90001493.csv	Weighted median	47	0.0221031	0.0246862	0.370594	-0.0262818	0.070488	1.02235	0.974061	1.07303	1.02 (0.97-1.07)
ebi-a-GCST90001493	23i5hy	Malignant neoplasm of head and neck	ebi-a-GCST90001493.csv	MR Egger	47	0.0135287	0.0227557	0.555142	-0.0310725	0.0581299	1.01362	0.969405	1.05985	1.01 (0.97-1.06)
ebi-a-GCST90001493	23i5hy	Malignant neoplasm of head and neck	ebi-a-GCST90001493.csv	Simple mode	47	0.0965903	0.042857	0.0290184	0.0125906	0.18059	1.10141	1.01267	1.19792	1.10 (1.01-1.20)
ebi-a-GCST90001493	23i5hy	Malignant neoplasm of head and neck	ebi-a-GCST90001493.csv	Weighted mode	47	0.00777954	0.0213376	0.717087	-0.0340422	0.0496013	1.00781	0.966531	1.05085	1.01 (0.97-1.05)
ebi-a-GCST90001494	pkBnFp	Malignant neoplasm of head and neck	ebi-a-GCST90001494.csv	Inverse variance weighted	31	0.0327645	0.0186593	0.0791005	-0.00380783	0.0693368	1.03331	0.996199	1.0718	1.03 (1.00-1.07)
ebi-a-GCST90001494	pkBnFp	Malignant neoplasm of head and neck	ebi-a-GCST90001494.csv	Weighted median	31	0.0260222	0.0275272	0.344492	-0.0279311	0.0799755	1.02636	0.972455	1.08326	1.03 (0.97-1.08)
ebi-a-GCST90001494	pkBnFp	Malignant neoplasm of head and neck	ebi-a-GCST90001494.csv	MR Egger	31	0.0255812	0.0224906	0.264675	-0.0185004	0.0696628	1.02591	0.98167	1.07215	1.03 (0.98-1.07)
ebi-a-GCST90001494	pkBnFp	Malignant neoplasm of head and neck	ebi-a-GCST90001494.csv	Simple mode	31	0.0473183	0.0426533	0.276084	-0.0362822	0.130919	1.04846	0.964368	1.13988	1.05 (0.96-1.14)
ebi-a-GCST90001494	pkBnFp	Malignant neoplasm of head and neck	ebi-a-GCST90001494.csv	Weighted mode	31	0.015565	0.025071	0.539394	-0.0335741	0.0647041	1.01569	0.966983	1.06684	1.02 (0.97-1.07)
ebi-a-GCST90001495	h5YSAq	Malignant neoplasm of head and neck	ebi-a-GCST90001495.csv	Inverse variance weighted	97	0.00706992	0.0194909	0.716807	-0.0311323	0.0452721	1.00709	0.969347	1.04631	1.01 (0.97-1.05)
ebi-a-GCST90001495	h5YSAq	Malignant neoplasm of head and neck	ebi-a-GCST90001495.csv	Weighted median	97	0.00624698	0.0296725	0.833253	-0.0519111	0.0644051	1.00627	0.949413	1.06652	1.01 (0.95-1.07)
ebi-a-GCST90001495	h5YSAq	Malignant neoplasm of head and neck	ebi-a-GCST90001495.csv	MR Egger	97	-0.0116075	0.044518	0.794859	-0.0988628	0.0756478	0.98846	0.905867	1.07858	0.99 (0.91-1.08)
ebi-a-GCST90001495	h5YSAq	Malignant neoplasm of head and neck	ebi-a-GCST90001495.csv	Simple mode	97	-0.0407534	0.0554702	0.464319	-0.149475	0.0679682	0.960066	0.86116	1.07033	0.96 (0.86-1.07)
ebi-a-GCST90001495	h5YSAq	Malignant neoplasm of head and neck	ebi-a-GCST90001495.csv	Weighted mode	97	-0.0182074	0.0486437	0.709007	-0.113549	0.0771344	0.981957	0.89266	1.08019	0.98 (0.89-1.08)
ebi-a-GCST90001496	ynJ9FP	Malignant neoplasm of head and neck	ebi-a-GCST90001496.csv	Inverse variance weighted	104	-0.0174861	0.0167456	0.296383	-0.0503074	0.0153352	0.982666	0.950937	1.01545	0.98 (0.95-1.02)
ebi-a-GCST90001496	ynJ9FP	Malignant neoplasm of head and neck	ebi-a-GCST90001496.csv	Weighted median	104	-0.01544	0.0332326	0.642215	-0.0805758	0.0496958	0.984679	0.922585	1.05095	0.98 (0.92-1.05)
ebi-a-GCST90001496	ynJ9FP	Malignant neoplasm of head and neck	ebi-a-GCST90001496.csv	MR Egger	104	-0.00565035	0.0300534	0.851242	-0.0645549	0.0532542	0.994366	0.937485	1.0547	0.99 (0.94-1.05)
ebi-a-GCST90001496	ynJ9FP	Malignant neoplasm of head and neck	ebi-a-GCST90001496.csv	Simple mode	104	-0.0681514	0.0531948	0.203012	-0.172413	0.0361104	0.934119	0.841631	1.03677	0.93 (0.84-1.04)
ebi-a-GCST90001496	ynJ9FP	Malignant neoplasm of head and neck	ebi-a-GCST90001496.csv	Weighted mode	104	-0.0152955	0.0271956	0.575049	-0.0685989	0.0380079	0.984821	0.933701	1.03874	0.98 (0.93-1.04)
ebi-a-GCST90001497	6Cj6Tt	Malignant neoplasm of head and neck	ebi-a-GCST90001497.csv	Inverse variance weighted	92	-0.00282969	0.0173217	0.870234	-0.0367803	0.0311209	0.997174	0.963888	1.03161	1.00 (0.96-1.03)
ebi-a-GCST90001497	6Cj6Tt	Malignant neoplasm of head and neck	ebi-a-GCST90001497.csv	Weighted median	92	-0.0119615	0.0306161	0.696025	-0.071969	0.0480461	0.98811	0.93056	1.04922	0.99 (0.93-1.05)
ebi-a-GCST90001497	6Cj6Tt	Malignant neoplasm of head and neck	ebi-a-GCST90001497.csv	MR Egger	92	-0.0212514	0.0327835	0.518483	-0.0855072	0.0430043	0.978973	0.918047	1.04394	0.98 (0.92-1.04)
ebi-a-GCST90001497	6Cj6Tt	Malignant neoplasm of head and neck	ebi-a-GCST90001497.csv	Simple mode	92	-0.0299036	0.0548277	0.586806	-0.137366	0.0775587	0.970539	0.871651	1.08065	0.97 (0.87-1.08)
ebi-a-GCST90001497	6Cj6Tt	Malignant neoplasm of head and neck	ebi-a-GCST90001497.csv	Weighted mode	92	-0.0141516	0.0308329	0.647345	-0.0745841	0.0462809	0.985948	0.928129	1.04737	0.99 (0.93-1.05)
ebi-a-GCST90001498	cnYLZZ	Malignant neoplasm of head and neck	ebi-a-GCST90001498.csv	Inverse variance weighted	22	0.068998	0.0575784	0.230788	-0.0438556	0.181852	1.07143	0.957092	1.19944	1.07 (0.96-1.20)
ebi-a-GCST90001498	cnYLZZ	Malignant neoplasm of head and neck	ebi-a-GCST90001498.csv	Weighted median	22	0.0116826	0.076315	0.878332	-0.137895	0.16126	1.01175	0.87119	1.17499	1.01 (0.87-1.17)
ebi-a-GCST90001498	cnYLZZ	Malignant neoplasm of head and neck	ebi-a-GCST90001498.csv	MR Egger	22	-0.0606053	0.0986468	0.5459	-0.253953	0.132743	0.941195	0.775728	1.14196	0.94 (0.78-1.14)
ebi-a-GCST90001498	cnYLZZ	Malignant neoplasm of head and neck	ebi-a-GCST90001498.csv	Simple mode	22	0.290196	0.154551	0.0743855	-0.0127236	0.593115	1.33669	0.987357	1.80962	1.34 (0.99-1.81)
ebi-a-GCST90001498	cnYLZZ	Malignant neoplasm of head and neck	ebi-a-GCST90001498.csv	Weighted mode	22	-0.0126484	0.1093	0.908972	-0.226876	0.201579	0.987431	0.797019	1.22333	0.99 (0.80-1.22)
ebi-a-GCST90001499	5jdqDo	Malignant neoplasm of head and neck	ebi-a-GCST90001499.csv	Inverse variance weighted	46	-0.0177717	0.0178303	0.318903	-0.052719	0.0171756	0.982385	0.948647	1.01732	0.98 (0.95-1.02)
ebi-a-GCST90001499	5jdqDo	Malignant neoplasm of head and neck	ebi-a-GCST90001499.csv	Weighted median	46	-0.0220796	0.0246476	0.370352	-0.0703889	0.0262296	0.978162	0.932031	1.02658	0.98 (0.93-1.03)
ebi-a-GCST90001499	5jdqDo	Malignant neoplasm of head and neck	ebi-a-GCST90001499.csv	MR Egger	46	-0.0134135	0.0223889	0.552171	-0.0572958	0.0304688	0.986676	0.944315	1.03094	0.99 (0.94-1.03)
ebi-a-GCST90001499	5jdqDo	Malignant neoplasm of head and neck	ebi-a-GCST90001499.csv	Simple mode	46	-0.0769751	0.0395888	0.0581187	-0.154569	0.000619051	0.925913	0.856784	1.00062	0.93 (0.86-1.00)
ebi-a-GCST90001499	5jdqDo	Malignant neoplasm of head and neck	ebi-a-GCST90001499.csv	Weighted mode	46	-0.00709833	0.0206459	0.732588	-0.0475643	0.0333677	0.992927	0.953549	1.03393	0.99 (0.95-1.03)
ebi-a-GCST90001500	7KjxaV	Malignant neoplasm of head and neck	ebi-a-GCST90001500.csv	Inverse variance weighted	36	-0.0328277	0.0236852	0.165748	-0.0792507	0.0135954	0.967705	0.923808	1.01369	0.97 (0.92-1.01)
ebi-a-GCST90001500	7KjxaV	Malignant neoplasm of head and neck	ebi-a-GCST90001500.csv	Weighted median	36	-0.0199886	0.0319282	0.531284	-0.0825679	0.0425908	0.98021	0.920749	1.04351	0.98 (0.92-1.04)
ebi-a-GCST90001500	7KjxaV	Malignant neoplasm of head and neck	ebi-a-GCST90001500.csv	MR Egger	36	-0.0124708	0.031635	0.695889	-0.0744753	0.0495338	0.987607	0.92823	1.05078	0.99 (0.93-1.05)
ebi-a-GCST90001500	7KjxaV	Malignant neoplasm of head and neck	ebi-a-GCST90001500.csv	Simple mode	36	-0.110597	0.0574145	0.0622197	-0.22313	0.00193516	0.895299	0.800011	1.00194	0.90 (0.80-1.00)
ebi-a-GCST90001500	7KjxaV	Malignant neoplasm of head and neck	ebi-a-GCST90001500.csv	Weighted mode	36	-0.0137641	0.0287767	0.635405	-0.0701663	0.0426382	0.98633	0.932239	1.04356	0.99 (0.93-1.04)
ebi-a-GCST90001501	YbyccD	Malignant neoplasm of head and neck	ebi-a-GCST90001501.csv	Inverse variance weighted	27	0.0021975	0.0132718	0.86849	-0.0238151	0.0282101	1.0022	0.976466	1.02861	1.00 (0.98-1.03)
ebi-a-GCST90001501	YbyccD	Malignant neoplasm of head and neck	ebi-a-GCST90001501.csv	Weighted median	27	-0.0187906	0.0173219	0.278014	-0.0527414	0.0151602	0.981385	0.948625	1.01528	0.98 (0.95-1.02)
ebi-a-GCST90001501	YbyccD	Malignant neoplasm of head and neck	ebi-a-GCST90001501.csv	MR Egger	27	0.0094787	0.0182616	0.60829	-0.026314	0.0452714	1.00952	0.974029	1.04631	1.01 (0.97-1.05)
ebi-a-GCST90001501	YbyccD	Malignant neoplasm of head and neck	ebi-a-GCST90001501.csv	Simple mode	27	0.0280482	0.0288266	0.33952	-0.0284519	0.0845484	1.02845	0.971949	1.08823	1.03 (0.97-1.09)
ebi-a-GCST90001501	YbyccD	Malignant neoplasm of head and neck	ebi-a-GCST90001501.csv	Weighted mode	27	-0.0084927	0.0165548	0.612279	-0.0409401	0.0239547	0.991543	0.959887	1.02424	0.99 (0.96-1.02)
ebi-a-GCST90001502	7GjM1h	Malignant neoplasm of head and neck	ebi-a-GCST90001502.csv	Inverse variance weighted	71	0.0180016	0.00977352	0.0654927	-0.00115444	0.0371577	1.01816	0.998846	1.03786	1.02 (1.00-1.04)
ebi-a-GCST90001502	7GjM1h	Malignant neoplasm of head and neck	ebi-a-GCST90001502.csv	Weighted median	71	0.0140442	0.0149863	0.348689	-0.0153289	0.0434173	1.01414	0.984788	1.04437	1.01 (0.98-1.04)
ebi-a-GCST90001502	7GjM1h	Malignant neoplasm of head and neck	ebi-a-GCST90001502.csv	MR Egger	71	0.0161707	0.0117474	0.173108	-0.00685426	0.0391956	1.0163	0.993169	1.03997	1.02 (0.99-1.04)
ebi-a-GCST90001502	7GjM1h	Malignant neoplasm of head and neck	ebi-a-GCST90001502.csv	Simple mode	71	0.0215671	0.0269584	0.42641	-0.0312714	0.0744055	1.0218	0.969212	1.07724	1.02 (0.97-1.08)
ebi-a-GCST90001502	7GjM1h	Malignant neoplasm of head and neck	ebi-a-GCST90001502.csv	Weighted mode	71	0.0139335	0.0108333	0.202619	-0.00729971	0.0351667	1.01403	0.992727	1.03579	1.01 (0.99-1.04)
ebi-a-GCST90001503	zYHBma	Malignant neoplasm of head and neck	ebi-a-GCST90001503.csv	Inverse variance weighted	36	0.0100703	0.0120639	0.403859	-0.0135749	0.0337156	1.01012	0.986517	1.03429	1.01 (0.99-1.03)
ebi-a-GCST90001503	zYHBma	Malignant neoplasm of head and neck	ebi-a-GCST90001503.csv	Weighted median	36	-8.10883e-05	0.018411	0.996486	-0.0361667	0.0360045	0.999919	0.964479	1.03666	1.00 (0.96-1.04)
ebi-a-GCST90001503	zYHBma	Malignant neoplasm of head and neck	ebi-a-GCST90001503.csv	MR Egger	36	0.0107628	0.0143114	0.4572	-0.0172875	0.038813	1.01082	0.982861	1.03958	1.01 (0.98-1.04)
ebi-a-GCST90001503	zYHBma	Malignant neoplasm of head and neck	ebi-a-GCST90001503.csv	Simple mode	36	0.017186	0.0263512	0.518539	-0.0344623	0.0688343	1.01733	0.966125	1.07126	1.02 (0.97-1.07)
ebi-a-GCST90001503	zYHBma	Malignant neoplasm of head and neck	ebi-a-GCST90001503.csv	Weighted mode	36	0.00405884	0.0158977	0.799978	-0.0271006	0.0352183	1.00407	0.973263	1.03585	1.00 (0.97-1.04)
ebi-a-GCST90001504	1kxmbi	Malignant neoplasm of head and neck	ebi-a-GCST90001504.csv	Inverse variance weighted	20	0.00127104	0.0367535	0.972412	-0.0707658	0.0733079	1.00127	0.93168	1.07606	1.00 (0.93-1.08)
ebi-a-GCST90001504	1kxmbi	Malignant neoplasm of head and neck	ebi-a-GCST90001504.csv	Weighted median	20	-0.0144108	0.0472398	0.760323	-0.107001	0.0781792	0.985692	0.898525	1.08132	0.99 (0.90-1.08)
ebi-a-GCST90001504	1kxmbi	Malignant neoplasm of head and neck	ebi-a-GCST90001504.csv	MR Egger	20	0.000506145	0.0497078	0.991988	-0.0969211	0.0979334	1.00051	0.907628	1.10289	1.00 (0.91-1.10)
ebi-a-GCST90001504	1kxmbi	Malignant neoplasm of head and neck	ebi-a-GCST90001504.csv	Simple mode	20	0.0639797	0.0750791	0.404737	-0.0831754	0.211135	1.06607	0.92019	1.23508	1.07 (0.92-1.24)
ebi-a-GCST90001504	1kxmbi	Malignant neoplasm of head and neck	ebi-a-GCST90001504.csv	Weighted mode	20	-0.00924633	0.0379766	0.810248	-0.0836805	0.0651879	0.990796	0.919725	1.06736	0.99 (0.92-1.07)
ebi-a-GCST90001505	5aaFlB	Malignant neoplasm of head and neck	ebi-a-GCST90001505.csv	Inverse variance weighted	21	-0.0325528	0.054202	0.548118	-0.138789	0.0736832	0.967971	0.870412	1.07647	0.97 (0.87-1.08)
ebi-a-GCST90001505	5aaFlB	Malignant neoplasm of head and neck	ebi-a-GCST90001505.csv	Weighted median	21	0.00049219	0.0578078	0.993207	-0.112811	0.113795	1.00049	0.893319	1.12052	1.00 (0.89-1.12)
ebi-a-GCST90001505	5aaFlB	Malignant neoplasm of head and neck	ebi-a-GCST90001505.csv	MR Egger	21	-0.0139194	0.0779575	0.86018	-0.166716	0.138877	0.986177	0.84644	1.14898	0.99 (0.85-1.15)
ebi-a-GCST90001505	5aaFlB	Malignant neoplasm of head and neck	ebi-a-GCST90001505.csv	Simple mode	21	-0.0572545	0.133579	0.672781	-0.31907	0.20456	0.944354	0.726825	1.22699	0.94 (0.73-1.23)
ebi-a-GCST90001505	5aaFlB	Malignant neoplasm of head and neck	ebi-a-GCST90001505.csv	Weighted mode	21	-0.0393716	0.0540963	0.475168	-0.1454	0.0666571	0.961393	0.864676	1.06893	0.96 (0.86-1.07)
ebi-a-GCST90001506	2HNSOC	Malignant neoplasm of head and neck	ebi-a-GCST90001506.csv	Inverse variance weighted	16	0.0581541	0.0641726	0.364822	-0.0676241	0.183932	1.05988	0.934612	1.20193	1.06 (0.93-1.20)
ebi-a-GCST90001506	2HNSOC	Malignant neoplasm of head and neck	ebi-a-GCST90001506.csv	Weighted median	16	0.00968905	0.0693117	0.888826	-0.126162	0.14554	1.00974	0.881472	1.15666	1.01 (0.88-1.16)
ebi-a-GCST90001506	2HNSOC	Malignant neoplasm of head and neck	ebi-a-GCST90001506.csv	MR Egger	16	0.0846679	0.0898818	0.362168	-0.0915003	0.260836	1.08836	0.912561	1.29801	1.09 (0.91-1.30)
ebi-a-GCST90001506	2HNSOC	Malignant neoplasm of head and neck	ebi-a-GCST90001506.csv	Simple mode	16	0.0885071	0.10223	0.400255	-0.111864	0.288878	1.09254	0.894166	1.33493	1.09 (0.89-1.33)
ebi-a-GCST90001506	2HNSOC	Malignant neoplasm of head and neck	ebi-a-GCST90001506.csv	Weighted mode	16	0.0096367	0.0606503	0.875875	-0.109238	0.128511	1.00968	0.896517	1.13713	1.01 (0.90-1.14)
ebi-a-GCST90001507	f0kKMY	Malignant neoplasm of head and neck	ebi-a-GCST90001507.csv	Inverse variance weighted	32	-0.0215767	0.0189948	0.255987	-0.0588064	0.0156531	0.978654	0.942889	1.01578	0.98 (0.94-1.02)
ebi-a-GCST90001507	f0kKMY	Malignant neoplasm of head and neck	ebi-a-GCST90001507.csv	Weighted median	32	-0.0145115	0.0267822	0.587931	-0.0670046	0.0379815	0.985593	0.935191	1.03871	0.99 (0.94-1.04)
ebi-a-GCST90001507	f0kKMY	Malignant neoplasm of head and neck	ebi-a-GCST90001507.csv	MR Egger	32	-0.0187864	0.026048	0.476356	-0.0698405	0.0322676	0.981389	0.932543	1.03279	0.98 (0.93-1.03)
ebi-a-GCST90001507	f0kKMY	Malignant neoplasm of head and neck	ebi-a-GCST90001507.csv	Simple mode	32	-0.0270974	0.0391794	0.494322	-0.103889	0.0496943	0.973266	0.901325	1.05095	0.97 (0.90-1.05)
ebi-a-GCST90001507	f0kKMY	Malignant neoplasm of head and neck	ebi-a-GCST90001507.csv	Weighted mode	32	-0.0125682	0.0234456	0.595743	-0.0585215	0.0333851	0.98751	0.943158	1.03395	0.99 (0.94-1.03)
ebi-a-GCST90001508	HBffFn	Malignant neoplasm of head and neck	ebi-a-GCST90001508.csv	Inverse variance weighted	42	-0.0267137	0.0167342	0.110409	-0.0595128	0.00608528	0.97364	0.942224	1.0061	0.97 (0.94-1.01)
ebi-a-GCST90001508	HBffFn	Malignant neoplasm of head and neck	ebi-a-GCST90001508.csv	Weighted median	42	-0.0251453	0.0224815	0.263357	-0.069209	0.0189184	0.975168	0.933132	1.0191	0.98 (0.93-1.02)
ebi-a-GCST90001508	HBffFn	Malignant neoplasm of head and neck	ebi-a-GCST90001508.csv	MR Egger	42	-0.0469976	0.0202954	0.0257867	-0.0867767	-0.00721852	0.95409	0.916882	0.992807	0.95 (0.92-0.99)
ebi-a-GCST90001508	HBffFn	Malignant neoplasm of head and neck	ebi-a-GCST90001508.csv	Simple mode	42	-0.0343833	0.0324497	0.295535	-0.0979846	0.0292181	0.966201	0.906663	1.02965	0.97 (0.91-1.03)
ebi-a-GCST90001508	HBffFn	Malignant neoplasm of head and neck	ebi-a-GCST90001508.csv	Weighted mode	42	-0.0197167	0.0204831	0.3414	-0.0598637	0.0204303	0.980476	0.941893	1.02064	0.98 (0.94-1.02)
ebi-a-GCST90001509	JeNY32	Malignant neoplasm of head and neck	ebi-a-GCST90001509.csv	Inverse variance weighted	36	-0.033649	0.0159867	0.0353073	-0.0649829	-0.00231513	0.966911	0.937083	0.997688	0.97 (0.94-1.00)
ebi-a-GCST90001509	JeNY32	Malignant neoplasm of head and neck	ebi-a-GCST90001509.csv	Weighted median	36	-0.0258792	0.0226441	0.253094	-0.0702616	0.0185032	0.974453	0.93215	1.01868	0.97 (0.93-1.02)
ebi-a-GCST90001509	JeNY32	Malignant neoplasm of head and neck	ebi-a-GCST90001509.csv	MR Egger	36	-0.0350406	0.0209503	0.103593	-0.0761032	0.00602193	0.965566	0.926721	1.00604	0.97 (0.93-1.01)
ebi-a-GCST90001509	JeNY32	Malignant neoplasm of head and neck	ebi-a-GCST90001509.csv	Simple mode	36	-0.0455972	0.0325685	0.170304	-0.109432	0.0182371	0.955427	0.896343	1.0184	0.96 (0.90-1.02)
ebi-a-GCST90001509	JeNY32	Malignant neoplasm of head and neck	ebi-a-GCST90001509.csv	Weighted mode	36	-0.0194528	0.0213064	0.367487	-0.0612134	0.0223077	0.980735	0.940623	1.02256	0.98 (0.94-1.02)
ebi-a-GCST90001510	bSMscx	Malignant neoplasm of head and neck	ebi-a-GCST90001510.csv	Inverse variance weighted	23	0.00774591	0.0186599	0.678062	-0.0288275	0.0443193	1.00778	0.971584	1.04532	1.01 (0.97-1.05)
ebi-a-GCST90001510	bSMscx	Malignant neoplasm of head and neck	ebi-a-GCST90001510.csv	Weighted median	23	-0.0235748	0.0256237	0.357552	-0.0737972	0.0266476	0.976701	0.92886	1.02701	0.98 (0.93-1.03)
ebi-a-GCST90001510	bSMscx	Malignant neoplasm of head and neck	ebi-a-GCST90001510.csv	MR Egger	23	-0.0053506	0.0268615	0.844028	-0.0579991	0.0472979	0.994664	0.943651	1.04843	0.99 (0.94-1.05)
ebi-a-GCST90001510	bSMscx	Malignant neoplasm of head and neck	ebi-a-GCST90001510.csv	Simple mode	23	0.0364517	0.0426935	0.402418	-0.0472277	0.120131	1.03712	0.95387	1.12764	1.04 (0.95-1.13)
ebi-a-GCST90001510	bSMscx	Malignant neoplasm of head and neck	ebi-a-GCST90001510.csv	Weighted mode	23	-0.0199194	0.0218966	0.372837	-0.0628367	0.0229979	0.980278	0.939097	1.02326	0.98 (0.94-1.02)
ebi-a-GCST90001511	YWwFqZ	Malignant neoplasm of head and neck	ebi-a-GCST90001511.csv	Inverse variance weighted	32	-0.0117591	0.0192815	0.541952	-0.0495508	0.0260326	0.98831	0.951657	1.02637	0.99 (0.95-1.03)
ebi-a-GCST90001511	YWwFqZ	Malignant neoplasm of head and neck	ebi-a-GCST90001511.csv	Weighted median	32	-0.0143368	0.0269884	0.595266	-0.0672341	0.0385605	0.985765	0.934976	1.03931	0.99 (0.93-1.04)
ebi-a-GCST90001511	YWwFqZ	Malignant neoplasm of head and neck	ebi-a-GCST90001511.csv	MR Egger	32	0.00601811	0.0234405	0.799132	-0.0399253	0.0519615	1.00604	0.960861	1.05334	1.01 (0.96-1.05)
ebi-a-GCST90001511	YWwFqZ	Malignant neoplasm of head and neck	ebi-a-GCST90001511.csv	Simple mode	32	0.0299401	0.0434193	0.495603	-0.0551618	0.115042	1.03039	0.946332	1.12192	1.03 (0.95-1.12)
ebi-a-GCST90001511	YWwFqZ	Malignant neoplasm of head and neck	ebi-a-GCST90001511.csv	Weighted mode	32	-0.0130716	0.0227585	0.56987	-0.0576783	0.0315352	0.987013	0.943954	1.03204	0.99 (0.94-1.03)
ebi-a-GCST90001512	EJyc5z	Malignant neoplasm of head and neck	ebi-a-GCST90001512.csv	Inverse variance weighted	31	0.0018045	0.021306	0.932504	-0.0399552	0.0435642	1.00181	0.960832	1.04453	1.00 (0.96-1.04)
ebi-a-GCST90001512	EJyc5z	Malignant neoplasm of head and neck	ebi-a-GCST90001512.csv	Weighted median	31	-0.0272966	0.0284937	0.338069	-0.0831441	0.028551	0.973073	0.920219	1.02896	0.97 (0.92-1.03)
ebi-a-GCST90001512	EJyc5z	Malignant neoplasm of head and neck	ebi-a-GCST90001512.csv	MR Egger	31	0.000836269	0.0264659	0.975009	-0.051037	0.0527095	1.00084	0.950244	1.05412	1.00 (0.95-1.05)
ebi-a-GCST90001512	EJyc5z	Malignant neoplasm of head and neck	ebi-a-GCST90001512.csv	Simple mode	31	0.000417872	0.0416685	0.992065	-0.0812525	0.0820882	1.00042	0.921961	1.08555	1.00 (0.92-1.09)
ebi-a-GCST90001512	EJyc5z	Malignant neoplasm of head and neck	ebi-a-GCST90001512.csv	Weighted mode	31	-0.00772677	0.024058	0.750306	-0.0548804	0.0394268	0.992303	0.946598	1.04021	0.99 (0.95-1.04)
ebi-a-GCST90001513	NAjtIS	Malignant neoplasm of head and neck	ebi-a-GCST90001513.csv	Inverse variance weighted	21	-0.0183646	0.0425106	0.665741	-0.101685	0.0649562	0.981803	0.903314	1.06711	0.98 (0.90-1.07)
ebi-a-GCST90001513	NAjtIS	Malignant neoplasm of head and neck	ebi-a-GCST90001513.csv	Weighted median	21	0.0105652	0.054203	0.845457	-0.0956727	0.116803	1.01062	0.908761	1.1239	1.01 (0.91-1.12)
ebi-a-GCST90001513	NAjtIS	Malignant neoplasm of head and neck	ebi-a-GCST90001513.csv	MR Egger	21	0.069786	0.0664937	0.307109	-0.0605416	0.200114	1.07228	0.941255	1.22154	1.07 (0.94-1.22)
ebi-a-GCST90001513	NAjtIS	Malignant neoplasm of head and neck	ebi-a-GCST90001513.csv	Simple mode	21	0.0705025	0.0822174	0.401321	-0.0906436	0.231649	1.07305	0.913343	1.26068	1.07 (0.91-1.26)
ebi-a-GCST90001513	NAjtIS	Malignant neoplasm of head and neck	ebi-a-GCST90001513.csv	Weighted mode	21	0.0116937	0.0511835	0.821604	-0.0886259	0.112013	1.01176	0.915188	1.11853	1.01 (0.92-1.12)
ebi-a-GCST90001514	yyArel	Malignant neoplasm of head and neck	ebi-a-GCST90001514.csv	Inverse variance weighted	21	-0.0376361	0.027424	0.169945	-0.091387	0.0161149	0.963063	0.912664	1.01625	0.96 (0.91-1.02)
ebi-a-GCST90001514	yyArel	Malignant neoplasm of head and neck	ebi-a-GCST90001514.csv	Weighted median	21	-0.0424269	0.0375749	0.258843	-0.116074	0.0312198	0.958461	0.89041	1.03171	0.96 (0.89-1.03)
ebi-a-GCST90001514	yyArel	Malignant neoplasm of head and neck	ebi-a-GCST90001514.csv	MR Egger	21	-0.0469415	0.0364828	0.213665	-0.118448	0.0245648	0.954143	0.888298	1.02487	0.95 (0.89-1.02)
ebi-a-GCST90001514	yyArel	Malignant neoplasm of head and neck	ebi-a-GCST90001514.csv	Simple mode	21	-0.0427992	0.0535672	0.433688	-0.147791	0.0621926	0.958104	0.862611	1.06417	0.96 (0.86-1.06)
ebi-a-GCST90001514	yyArel	Malignant neoplasm of head and neck	ebi-a-GCST90001514.csv	Weighted mode	21	-0.0395621	0.0359427	0.284099	-0.11001	0.0308856	0.96121	0.895825	1.03137	0.96 (0.90-1.03)
ebi-a-GCST90001515	i5yNV2	Malignant neoplasm of head and neck	ebi-a-GCST90001515.csv	Inverse variance weighted	20	-0.0145782	0.0359466	0.685072	-0.0850336	0.0558772	0.985528	0.918481	1.05747	0.99 (0.92-1.06)
ebi-a-GCST90001515	i5yNV2	Malignant neoplasm of head and neck	ebi-a-GCST90001515.csv	Weighted median	20	-0.00928517	0.0479648	0.846502	-0.103296	0.0847258	0.990758	0.90186	1.08842	0.99 (0.90-1.09)
ebi-a-GCST90001515	i5yNV2	Malignant neoplasm of head and neck	ebi-a-GCST90001515.csv	MR Egger	20	-0.0427553	0.0701683	0.549924	-0.180285	0.0947746	0.958146	0.835032	1.09941	0.96 (0.84-1.10)
ebi-a-GCST90001515	i5yNV2	Malignant neoplasm of head and neck	ebi-a-GCST90001515.csv	Simple mode	20	-0.0352245	0.0787347	0.659658	-0.189544	0.119095	0.965389	0.827336	1.12648	0.97 (0.83-1.13)
ebi-a-GCST90001515	i5yNV2	Malignant neoplasm of head and neck	ebi-a-GCST90001515.csv	Weighted mode	20	-0.0146821	0.0621744	0.815848	-0.136544	0.10718	0.985425	0.872368	1.11313	0.99 (0.87-1.11)
ebi-a-GCST90001516	LKx4rN	Malignant neoplasm of head and neck	ebi-a-GCST90001516.csv	Inverse variance weighted	17	0.016568	0.031678	0.600965	-0.0455209	0.078657	1.01671	0.9555	1.08183	1.02 (0.96-1.08)
ebi-a-GCST90001516	LKx4rN	Malignant neoplasm of head and neck	ebi-a-GCST90001516.csv	Weighted median	17	0.00828255	0.0443349	0.851803	-0.0786138	0.0951789	1.00832	0.924397	1.09986	1.01 (0.92-1.10)
ebi-a-GCST90001516	LKx4rN	Malignant neoplasm of head and neck	ebi-a-GCST90001516.csv	MR Egger	17	-0.0156223	0.0473896	0.746217	-0.108506	0.0772612	0.984499	0.897174	1.08032	0.98 (0.90-1.08)
ebi-a-GCST90001516	LKx4rN	Malignant neoplasm of head and neck	ebi-a-GCST90001516.csv	Simple mode	17	-0.0284413	0.0585118	0.633502	-0.143124	0.0862419	0.971959	0.866646	1.09007	0.97 (0.87-1.09)
ebi-a-GCST90001516	LKx4rN	Malignant neoplasm of head and neck	ebi-a-GCST90001516.csv	Weighted mode	17	0.00109288	0.0388045	0.97788	-0.0749639	0.0771497	1.00109	0.927777	1.0802	1.00 (0.93-1.08)
ebi-a-GCST90001517	oAN45S	Malignant neoplasm of head and neck	ebi-a-GCST90001517.csv	Inverse variance weighted	31	-0.0158527	0.0173108	0.359788	-0.0497818	0.0180765	0.984272	0.951437	1.01824	0.98 (0.95-1.02)
ebi-a-GCST90001517	oAN45S	Malignant neoplasm of head and neck	ebi-a-GCST90001517.csv	Weighted median	31	-0.00105665	0.0239197	0.964765	-0.0479392	0.0458259	0.998944	0.953192	1.04689	1.00 (0.95-1.05)
ebi-a-GCST90001517	oAN45S	Malignant neoplasm of head and neck	ebi-a-GCST90001517.csv	MR Egger	31	-0.00365047	0.0212947	0.865079	-0.0453881	0.0380872	0.996356	0.955627	1.03882	1.00 (0.96-1.04)
ebi-a-GCST90001517	oAN45S	Malignant neoplasm of head and neck	ebi-a-GCST90001517.csv	Simple mode	31	-0.014633	0.0366549	0.692567	-0.0864767	0.0572107	0.985474	0.917157	1.05888	0.99 (0.92-1.06)
ebi-a-GCST90001517	oAN45S	Malignant neoplasm of head and neck	ebi-a-GCST90001517.csv	Weighted mode	31	-0.00806491	0.0206197	0.698468	-0.0484796	0.0323498	0.991968	0.952677	1.03288	0.99 (0.95-1.03)
ebi-a-GCST90001518	vkuGEF	Malignant neoplasm of head and neck	ebi-a-GCST90001518.csv	Inverse variance weighted	30	-0.0169351	0.0136229	0.21382	-0.043636	0.00976589	0.983208	0.957302	1.00981	0.98 (0.96-1.01)
ebi-a-GCST90001518	vkuGEF	Malignant neoplasm of head and neck	ebi-a-GCST90001518.csv	Weighted median	30	-0.00807973	0.017911	0.651914	-0.0431853	0.0270258	0.991953	0.957734	1.02739	0.99 (0.96-1.03)
ebi-a-GCST90001518	vkuGEF	Malignant neoplasm of head and neck	ebi-a-GCST90001518.csv	MR Egger	30	-0.0149011	0.0161631	0.364446	-0.0465807	0.0167786	0.985209	0.954488	1.01692	0.99 (0.95-1.02)
ebi-a-GCST90001518	vkuGEF	Malignant neoplasm of head and neck	ebi-a-GCST90001518.csv	Simple mode	30	-0.0081022	0.0248764	0.746991	-0.05686	0.0406556	0.991931	0.944726	1.04149	0.99 (0.94-1.04)
ebi-a-GCST90001518	vkuGEF	Malignant neoplasm of head and neck	ebi-a-GCST90001518.csv	Weighted mode	30	-0.0110298	0.0172453	0.527464	-0.0448305	0.0227709	0.989031	0.95616	1.02303	0.99 (0.96-1.02)
ebi-a-GCST90001519	iW9ZEz	Malignant neoplasm of head and neck	ebi-a-GCST90001519.csv	Inverse variance weighted	19	0.0287164	0.0317187	0.365282	-0.0334522	0.090885	1.02913	0.967101	1.09514	1.03 (0.97-1.10)
ebi-a-GCST90001519	iW9ZEz	Malignant neoplasm of head and neck	ebi-a-GCST90001519.csv	Weighted median	19	-0.0170852	0.0433869	0.693738	-0.102124	0.0679532	0.98306	0.902918	1.07032	0.98 (0.90-1.07)
ebi-a-GCST90001519	iW9ZEz	Malignant neoplasm of head and neck	ebi-a-GCST90001519.csv	MR Egger	19	-0.0307864	0.0484489	0.533602	-0.125746	0.0641735	0.969683	0.881839	1.06628	0.97 (0.88-1.07)
ebi-a-GCST90001519	iW9ZEz	Malignant neoplasm of head and neck	ebi-a-GCST90001519.csv	Simple mode	19	0.0219972	0.0778555	0.780754	-0.1306	0.174594	1.02224	0.877569	1.19076	1.02 (0.88-1.19)
ebi-a-GCST90001519	iW9ZEz	Malignant neoplasm of head and neck	ebi-a-GCST90001519.csv	Weighted mode	19	-0.0158401	0.0451491	0.729782	-0.104332	0.0726522	0.984285	0.900926	1.07536	0.98 (0.90-1.08)
ebi-a-GCST90001520	F4GHKq	Malignant neoplasm of head and neck	ebi-a-GCST90001520.csv	Inverse variance weighted	27	-0.00380562	0.0212151	0.857637	-0.0453873	0.037776	0.996202	0.955627	1.0385	1.00 (0.96-1.04)
ebi-a-GCST90001520	F4GHKq	Malignant neoplasm of head and neck	ebi-a-GCST90001520.csv	Weighted median	27	0.0142923	0.0296864	0.630202	-0.043893	0.0724775	1.01439	0.957056	1.07517	1.01 (0.96-1.08)
ebi-a-GCST90001520	F4GHKq	Malignant neoplasm of head and neck	ebi-a-GCST90001520.csv	MR Egger	27	0.015116	0.0277613	0.590922	-0.0392962	0.0695283	1.01523	0.961466	1.072	1.02 (0.96-1.07)
ebi-a-GCST90001520	F4GHKq	Malignant neoplasm of head and neck	ebi-a-GCST90001520.csv	Simple mode	27	0.00592183	0.0500506	0.906726	-0.0921773	0.104021	1.00594	0.911943	1.10962	1.01 (0.91-1.11)
ebi-a-GCST90001520	F4GHKq	Malignant neoplasm of head and neck	ebi-a-GCST90001520.csv	Weighted mode	27	0.0153367	0.0268507	0.572779	-0.0372907	0.0679642	1.01545	0.963396	1.07033	1.02 (0.96-1.07)
ebi-a-GCST90001521	o8GXIo	Malignant neoplasm of head and neck	ebi-a-GCST90001521.csv	Inverse variance weighted	24	-0.000906405	0.0303874	0.976204	-0.0604658	0.058653	0.999094	0.941326	1.06041	1.00 (0.94-1.06)
ebi-a-GCST90001521	o8GXIo	Malignant neoplasm of head and neck	ebi-a-GCST90001521.csv	Weighted median	24	0.0138192	0.0480498	0.773653	-0.0803585	0.107997	1.01392	0.922785	1.11404	1.01 (0.92-1.11)
ebi-a-GCST90001521	o8GXIo	Malignant neoplasm of head and neck	ebi-a-GCST90001521.csv	MR Egger	24	-0.0251601	0.0464274	0.593319	-0.116158	0.0658376	0.975154	0.890335	1.06805	0.98 (0.89-1.07)
ebi-a-GCST90001521	o8GXIo	Malignant neoplasm of head and neck	ebi-a-GCST90001521.csv	Simple mode	24	0.0306513	0.0763992	0.691977	-0.119091	0.180394	1.03113	0.887727	1.19769	1.03 (0.89-1.20)
ebi-a-GCST90001521	o8GXIo	Malignant neoplasm of head and neck	ebi-a-GCST90001521.csv	Weighted mode	24	0.0336934	0.0516434	0.520596	-0.0675277	0.134914	1.03427	0.934702	1.14444	1.03 (0.93-1.14)
ebi-a-GCST90001522	uEEJNz	Malignant neoplasm of head and neck	ebi-a-GCST90001522.csv	Inverse variance weighted	17	-0.00159621	0.041525	0.969337	-0.0829853	0.0797929	0.998405	0.920365	1.08306	1.00 (0.92-1.08)
ebi-a-GCST90001522	uEEJNz	Malignant neoplasm of head and neck	ebi-a-GCST90001522.csv	Weighted median	17	-0.0193561	0.0553932	0.726766	-0.127927	0.0892146	0.98083	0.879918	1.09332	0.98 (0.88-1.09)
ebi-a-GCST90001522	uEEJNz	Malignant neoplasm of head and neck	ebi-a-GCST90001522.csv	MR Egger	17	-0.135632	0.102349	0.20494	-0.336237	0.064972	0.873164	0.714454	1.06713	0.87 (0.71-1.07)
ebi-a-GCST90001522	uEEJNz	Malignant neoplasm of head and neck	ebi-a-GCST90001522.csv	Simple mode	17	-0.0642779	0.09292	0.499007	-0.246401	0.117845	0.937744	0.781609	1.12507	0.94 (0.78-1.13)
ebi-a-GCST90001522	uEEJNz	Malignant neoplasm of head and neck	ebi-a-GCST90001522.csv	Weighted mode	17	-0.0495548	0.0886205	0.583782	-0.223251	0.124141	0.951653	0.799914	1.13218	0.95 (0.80-1.13)
ebi-a-GCST90001523	OBaSBM	Malignant neoplasm of head and neck	ebi-a-GCST90001523.csv	Inverse variance weighted	31	0.0445898	0.0250237	0.0747646	-0.00445656	0.0936362	1.0456	0.995553	1.09816	1.05 (1.00-1.10)
ebi-a-GCST90001523	OBaSBM	Malignant neoplasm of head and neck	ebi-a-GCST90001523.csv	Weighted median	31	-0.0026161	0.0311912	0.933157	-0.0637508	0.0585186	0.997387	0.938239	1.06026	1.00 (0.94-1.06)
ebi-a-GCST90001523	OBaSBM	Malignant neoplasm of head and neck	ebi-a-GCST90001523.csv	MR Egger	31	0.0383002	0.0331436	0.257283	-0.0266611	0.103262	1.03904	0.973691	1.10878	1.04 (0.97-1.11)
ebi-a-GCST90001523	OBaSBM	Malignant neoplasm of head and neck	ebi-a-GCST90001523.csv	Simple mode	31	0.0319581	0.060224	0.599565	-0.0860808	0.149997	1.03247	0.91752	1.16183	1.03 (0.92-1.16)
ebi-a-GCST90001523	OBaSBM	Malignant neoplasm of head and neck	ebi-a-GCST90001523.csv	Weighted mode	31	0.0222874	0.0273989	0.422376	-0.0314145	0.0759892	1.02254	0.969074	1.07895	1.02 (0.97-1.08)
ebi-a-GCST90001524	XuXKow	Malignant neoplasm of head and neck	ebi-a-GCST90001524.csv	Inverse variance weighted	22	-0.00931005	0.0498627	0.851885	-0.107041	0.0884209	0.990733	0.898489	1.09245	0.99 (0.90-1.09)
ebi-a-GCST90001524	XuXKow	Malignant neoplasm of head and neck	ebi-a-GCST90001524.csv	Weighted median	22	0.0320924	0.0588275	0.585386	-0.0832095	0.147394	1.03261	0.920158	1.15881	1.03 (0.92-1.16)
ebi-a-GCST90001524	XuXKow	Malignant neoplasm of head and neck	ebi-a-GCST90001524.csv	MR Egger	22	0.0704591	0.104064	0.506115	-0.133506	0.274424	1.073	0.875022	1.31577	1.07 (0.88-1.32)
ebi-a-GCST90001524	XuXKow	Malignant neoplasm of head and neck	ebi-a-GCST90001524.csv	Simple mode	22	0.0857292	0.110222	0.445368	-0.130305	0.301764	1.08951	0.877827	1.35224	1.09 (0.88-1.35)
ebi-a-GCST90001524	XuXKow	Malignant neoplasm of head and neck	ebi-a-GCST90001524.csv	Weighted mode	22	0.0603135	0.0845433	0.48345	-0.105391	0.226018	1.06217	0.899972	1.2536	1.06 (0.90-1.25)
ebi-a-GCST90001525	bb3qLI	Malignant neoplasm of head and neck	ebi-a-GCST90001525.csv	Inverse variance weighted	24	0.0229286	0.0333597	0.491885	-0.0424564	0.0883135	1.02319	0.958432	1.09233	1.02 (0.96-1.09)
ebi-a-GCST90001525	bb3qLI	Malignant neoplasm of head and neck	ebi-a-GCST90001525.csv	Weighted median	24	0.0337831	0.0448274	0.451075	-0.0540787	0.121645	1.03436	0.947358	1.12935	1.03 (0.95-1.13)
ebi-a-GCST90001525	bb3qLI	Malignant neoplasm of head and neck	ebi-a-GCST90001525.csv	MR Egger	24	0.0133151	0.0550435	0.811097	-0.0945701	0.1212	1.0134	0.909764	1.12885	1.01 (0.91-1.13)
ebi-a-GCST90001525	bb3qLI	Malignant neoplasm of head and neck	ebi-a-GCST90001525.csv	Simple mode	24	0.0514212	0.0704493	0.472818	-0.0866594	0.189502	1.05277	0.916989	1.20865	1.05 (0.92-1.21)
ebi-a-GCST90001525	bb3qLI	Malignant neoplasm of head and neck	ebi-a-GCST90001525.csv	Weighted mode	24	0.039397	0.0461572	0.402163	-0.0510712	0.129865	1.04018	0.950211	1.13867	1.04 (0.95-1.14)
ebi-a-GCST90001526	3LAhQC	Malignant neoplasm of head and neck	ebi-a-GCST90001526.csv	Inverse variance weighted	20	0.00395181	0.0215051	0.8542	-0.0381982	0.0461018	1.00396	0.962522	1.04718	1.00 (0.96-1.05)
ebi-a-GCST90001526	3LAhQC	Malignant neoplasm of head and neck	ebi-a-GCST90001526.csv	Weighted median	20	-0.0116344	0.0293021	0.69133	-0.0690665	0.0457977	0.988433	0.933265	1.04686	0.99 (0.93-1.05)
ebi-a-GCST90001526	3LAhQC	Malignant neoplasm of head and neck	ebi-a-GCST90001526.csv	MR Egger	20	0.0213481	0.0331247	0.527394	-0.0435763	0.0862726	1.02158	0.95736	1.0901	1.02 (0.96-1.09)
ebi-a-GCST90001526	3LAhQC	Malignant neoplasm of head and neck	ebi-a-GCST90001526.csv	Simple mode	20	-0.0232869	0.0464887	0.622184	-0.114405	0.0678309	0.976982	0.891897	1.07018	0.98 (0.89-1.07)
ebi-a-GCST90001526	3LAhQC	Malignant neoplasm of head and neck	ebi-a-GCST90001526.csv	Weighted mode	20	-0.0131792	0.0261784	0.620444	-0.0644889	0.0381305	0.986907	0.937547	1.03887	0.99 (0.94-1.04)
ebi-a-GCST90001527	fBPy0s	Malignant neoplasm of head and neck	ebi-a-GCST90001527.csv	Inverse variance weighted	24	0.0103059	0.0240962	0.66887	-0.0369226	0.0575344	1.01036	0.963751	1.05922	1.01 (0.96-1.06)
ebi-a-GCST90001527	fBPy0s	Malignant neoplasm of head and neck	ebi-a-GCST90001527.csv	Weighted median	24	0.000742799	0.0300778	0.980298	-0.0582098	0.0596954	1.00074	0.943452	1.06151	1.00 (0.94-1.06)
ebi-a-GCST90001527	fBPy0s	Malignant neoplasm of head and neck	ebi-a-GCST90001527.csv	MR Egger	24	0.00949905	0.0298222	0.753093	-0.0489525	0.0679506	1.00954	0.952226	1.07031	1.01 (0.95-1.07)
ebi-a-GCST90001527	fBPy0s	Malignant neoplasm of head and neck	ebi-a-GCST90001527.csv	Simple mode	24	0.0396928	0.0632363	0.53639	-0.0842503	0.163636	1.04049	0.919201	1.17779	1.04 (0.92-1.18)
ebi-a-GCST90001527	fBPy0s	Malignant neoplasm of head and neck	ebi-a-GCST90001527.csv	Weighted mode	24	-0.00234348	0.0262657	0.929678	-0.0538243	0.0491374	0.997659	0.947599	1.05036	1.00 (0.95-1.05)
ebi-a-GCST90001528	3BCFcB	Malignant neoplasm of head and neck	ebi-a-GCST90001528.csv	Inverse variance weighted	23	0.0126542	0.0165982	0.445832	-0.0198783	0.0451866	1.01273	0.980318	1.04622	1.01 (0.98-1.05)
ebi-a-GCST90001528	3BCFcB	Malignant neoplasm of head and neck	ebi-a-GCST90001528.csv	Weighted median	23	0.0188563	0.0251661	0.453692	-0.0304692	0.0681818	1.01904	0.96999	1.07056	1.02 (0.97-1.07)
ebi-a-GCST90001528	3BCFcB	Malignant neoplasm of head and neck	ebi-a-GCST90001528.csv	MR Egger	23	0.0140266	0.0235008	0.556984	-0.032035	0.0600883	1.01413	0.968473	1.06193	1.01 (0.97-1.06)
ebi-a-GCST90001528	3BCFcB	Malignant neoplasm of head and neck	ebi-a-GCST90001528.csv	Simple mode	23	0.0174862	0.0389881	0.658179	-0.0589305	0.0939028	1.01764	0.942772	1.09845	1.02 (0.94-1.10)
ebi-a-GCST90001528	3BCFcB	Malignant neoplasm of head and neck	ebi-a-GCST90001528.csv	Weighted mode	23	0.0254948	0.0224192	0.267695	-0.0184468	0.0694364	1.02582	0.981722	1.0719	1.03 (0.98-1.07)
ebi-a-GCST90001529	wplAxq	Malignant neoplasm of head and neck	ebi-a-GCST90001529.csv	Inverse variance weighted	14	0.0984187	0.0424971	0.0205642	0.0151244	0.181713	1.10342	1.01524	1.19927	1.10 (1.02-1.20)
ebi-a-GCST90001529	wplAxq	Malignant neoplasm of head and neck	ebi-a-GCST90001529.csv	Weighted median	14	0.102925	0.0563559	0.0677981	-0.00753215	0.213383	1.10841	0.992496	1.23786	1.11 (0.99-1.24)
ebi-a-GCST90001529	wplAxq	Malignant neoplasm of head and neck	ebi-a-GCST90001529.csv	MR Egger	14	0.144655	0.0708692	0.063861	0.00575118	0.283559	1.15564	1.00577	1.32785	1.16 (1.01-1.33)
ebi-a-GCST90001529	wplAxq	Malignant neoplasm of head and neck	ebi-a-GCST90001529.csv	Simple mode	14	0.0908266	0.0855602	0.307763	-0.0768714	0.258525	1.09508	0.926009	1.29502	1.10 (0.93-1.30)
ebi-a-GCST90001529	wplAxq	Malignant neoplasm of head and neck	ebi-a-GCST90001529.csv	Weighted mode	14	0.0882382	0.063503	0.188017	-0.0362276	0.212704	1.09225	0.964421	1.23702	1.09 (0.96-1.24)
ebi-a-GCST90001530	iP2PQB	Malignant neoplasm of head and neck	ebi-a-GCST90001530.csv	Inverse variance weighted	27	0.00426423	0.0437409	0.922339	-0.0814679	0.0899964	1.00427	0.921762	1.09417	1.00 (0.92-1.09)
ebi-a-GCST90001530	iP2PQB	Malignant neoplasm of head and neck	ebi-a-GCST90001530.csv	Weighted median	27	-0.019424	0.0418731	0.642736	-0.101495	0.0626472	0.980763	0.903486	1.06465	0.98 (0.90-1.06)
ebi-a-GCST90001530	iP2PQB	Malignant neoplasm of head and neck	ebi-a-GCST90001530.csv	MR Egger	27	0.0283858	0.0947466	0.766961	-0.157318	0.214089	1.02879	0.854433	1.23873	1.03 (0.85-1.24)
ebi-a-GCST90001530	iP2PQB	Malignant neoplasm of head and neck	ebi-a-GCST90001530.csv	Simple mode	27	-0.00272439	0.0617198	0.965129	-0.123695	0.118247	0.997279	0.883649	1.12552	1.00 (0.88-1.13)
ebi-a-GCST90001530	iP2PQB	Malignant neoplasm of head and neck	ebi-a-GCST90001530.csv	Weighted mode	27	0.00345952	0.0401179	0.931941	-0.0751715	0.0820905	1.00347	0.927584	1.08555	1.00 (0.93-1.09)
ebi-a-GCST90001531	M6PF2B	Malignant neoplasm of head and neck	ebi-a-GCST90001531.csv	Inverse variance weighted	27	0.00594974	0.01821	0.743873	-0.0297418	0.0416413	1.00597	0.970696	1.04252	1.01 (0.97-1.04)
ebi-a-GCST90001531	M6PF2B	Malignant neoplasm of head and neck	ebi-a-GCST90001531.csv	Weighted median	27	0.0236298	0.0217185	0.276595	-0.0189386	0.0661981	1.02391	0.98124	1.06844	1.02 (0.98-1.07)
ebi-a-GCST90001531	M6PF2B	Malignant neoplasm of head and neck	ebi-a-GCST90001531.csv	MR Egger	27	0.0171195	0.0226598	0.457008	-0.0272937	0.0615327	1.01727	0.973075	1.06347	1.02 (0.97-1.06)
ebi-a-GCST90001531	M6PF2B	Malignant neoplasm of head and neck	ebi-a-GCST90001531.csv	Simple mode	27	-0.00735161	0.0336468	0.82875	-0.0732993	0.0585961	0.992675	0.929323	1.06035	0.99 (0.93-1.06)
ebi-a-GCST90001531	M6PF2B	Malignant neoplasm of head and neck	ebi-a-GCST90001531.csv	Weighted mode	27	0.0179599	0.0181263	0.330906	-0.0175677	0.0534875	1.01812	0.982586	1.05494	1.02 (0.98-1.05)
ebi-a-GCST90001532	iR3Bec	Malignant neoplasm of head and neck	ebi-a-GCST90001532.csv	Inverse variance weighted	27	0.00760545	0.0188144	0.68604	-0.0292709	0.0444818	1.00763	0.971153	1.04549	1.01 (0.97-1.05)
ebi-a-GCST90001532	iR3Bec	Malignant neoplasm of head and neck	ebi-a-GCST90001532.csv	Weighted median	27	0.0198998	0.0215852	0.356571	-0.0224072	0.0622068	1.0201	0.977842	1.06418	1.02 (0.98-1.06)
ebi-a-GCST90001532	iR3Bec	Malignant neoplasm of head and neck	ebi-a-GCST90001532.csv	MR Egger	27	0.00520223	0.0236225	0.827485	-0.0410978	0.0515023	1.00522	0.959735	1.05285	1.01 (0.96-1.05)
ebi-a-GCST90001532	iR3Bec	Malignant neoplasm of head and neck	ebi-a-GCST90001532.csv	Simple mode	27	-0.0105555	0.0340962	0.759349	-0.0773839	0.056273	0.9895	0.925534	1.05789	0.99 (0.93-1.06)
ebi-a-GCST90001532	iR3Bec	Malignant neoplasm of head and neck	ebi-a-GCST90001532.csv	Weighted mode	27	0.00901695	0.0184553	0.629232	-0.0271554	0.0451893	1.00906	0.97321	1.04623	1.01 (0.97-1.05)
ebi-a-GCST90001533	4mD7g8	Malignant neoplasm of head and neck	ebi-a-GCST90001533.csv	Inverse variance weighted	22	-0.0190863	0.0368302	0.604301	-0.0912735	0.0531009	0.981095	0.912768	1.05454	0.98 (0.91-1.05)
ebi-a-GCST90001533	4mD7g8	Malignant neoplasm of head and neck	ebi-a-GCST90001533.csv	Weighted median	22	-0.0162807	0.0492919	0.741179	-0.112893	0.0803314	0.983851	0.893246	1.08365	0.98 (0.89-1.08)
ebi-a-GCST90001533	4mD7g8	Malignant neoplasm of head and neck	ebi-a-GCST90001533.csv	MR Egger	22	-0.0567213	0.0766168	0.467705	-0.20689	0.0934475	0.944857	0.813109	1.09795	0.94 (0.81-1.10)
ebi-a-GCST90001533	4mD7g8	Malignant neoplasm of head and neck	ebi-a-GCST90001533.csv	Simple mode	22	0.0847467	0.0850159	0.330194	-0.0818845	0.251378	1.08844	0.921378	1.2858	1.09 (0.92-1.29)
ebi-a-GCST90001533	4mD7g8	Malignant neoplasm of head and neck	ebi-a-GCST90001533.csv	Weighted mode	22	-0.00769582	0.0535788	0.887158	-0.11271	0.0973187	0.992334	0.893409	1.10221	0.99 (0.89-1.10)
ebi-a-GCST90001534	43rhF8	Malignant neoplasm of head and neck	ebi-a-GCST90001534.csv	Inverse variance weighted	14	0.0180359	0.0254431	0.478403	-0.0318325	0.0679043	1.0182	0.968669	1.07026	1.02 (0.97-1.07)
ebi-a-GCST90001534	43rhF8	Malignant neoplasm of head and neck	ebi-a-GCST90001534.csv	Weighted median	14	0.0229076	0.0249148	0.357867	-0.0259255	0.0717406	1.02317	0.974408	1.07438	1.02 (0.97-1.07)
ebi-a-GCST90001534	43rhF8	Malignant neoplasm of head and neck	ebi-a-GCST90001534.csv	MR Egger	14	0.0485291	0.0249445	0.0755193	-0.000362039	0.0974203	1.04973	0.999638	1.10232	1.05 (1.00-1.10)
ebi-a-GCST90001534	43rhF8	Malignant neoplasm of head and neck	ebi-a-GCST90001534.csv	Simple mode	14	0.0366949	0.0538253	0.507368	-0.0688028	0.142193	1.03738	0.933511	1.1528	1.04 (0.93-1.15)
ebi-a-GCST90001534	43rhF8	Malignant neoplasm of head and neck	ebi-a-GCST90001534.csv	Weighted mode	14	0.0295196	0.0238621	0.237935	-0.0172502	0.0762894	1.02996	0.982898	1.07927	1.03 (0.98-1.08)
ebi-a-GCST90001535	3TsBz9	Malignant neoplasm of head and neck	ebi-a-GCST90001535.csv	Inverse variance weighted	31	-0.00449144	0.0354887	0.899289	-0.0740492	0.0650664	0.995519	0.928626	1.06723	1.00 (0.93-1.07)
ebi-a-GCST90001535	3TsBz9	Malignant neoplasm of head and neck	ebi-a-GCST90001535.csv	Weighted median	31	0.0284794	0.0411823	0.489223	-0.0522379	0.109197	1.02889	0.949103	1.11538	1.03 (0.95-1.12)
ebi-a-GCST90001535	3TsBz9	Malignant neoplasm of head and neck	ebi-a-GCST90001535.csv	MR Egger	31	0.01908	0.0483204	0.695833	-0.075628	0.113788	1.01926	0.927161	1.12051	1.02 (0.93-1.12)
ebi-a-GCST90001535	3TsBz9	Malignant neoplasm of head and neck	ebi-a-GCST90001535.csv	Simple mode	31	0.0498051	0.0649672	0.449299	-0.0775305	0.177141	1.05107	0.925399	1.1938	1.05 (0.93-1.19)
ebi-a-GCST90001535	3TsBz9	Malignant neoplasm of head and neck	ebi-a-GCST90001535.csv	Weighted mode	31	0.010684	0.0369327	0.774354	-0.0617041	0.0830721	1.01074	0.940161	1.08662	1.01 (0.94-1.09)
ebi-a-GCST90001536	c49y3d	Malignant neoplasm of head and neck	ebi-a-GCST90001536.csv	Inverse variance weighted	34	-0.0193885	0.0173819	0.264662	-0.0534571	0.0146801	0.980798	0.947947	1.01479	0.98 (0.95-1.01)
ebi-a-GCST90001536	c49y3d	Malignant neoplasm of head and neck	ebi-a-GCST90001536.csv	Weighted median	34	-0.00633299	0.0168474	0.70699	-0.039354	0.026688	0.993687	0.96141	1.02705	0.99 (0.96-1.03)
ebi-a-GCST90001536	c49y3d	Malignant neoplasm of head and neck	ebi-a-GCST90001536.csv	MR Egger	34	0.00540899	0.0184461	0.771238	-0.0307453	0.0415633	1.00542	0.969722	1.04244	1.01 (0.97-1.04)
ebi-a-GCST90001536	c49y3d	Malignant neoplasm of head and neck	ebi-a-GCST90001536.csv	Simple mode	34	-0.00780118	0.0313166	0.804822	-0.0691816	0.0535793	0.992229	0.933157	1.05504	0.99 (0.93-1.06)
ebi-a-GCST90001536	c49y3d	Malignant neoplasm of head and neck	ebi-a-GCST90001536.csv	Weighted mode	34	-0.00780118	0.0126768	0.542516	-0.0326476	0.0170453	0.992229	0.96788	1.01719	0.99 (0.97-1.02)
ebi-a-GCST90001537	TK0Bux	Malignant neoplasm of head and neck	ebi-a-GCST90001537.csv	Inverse variance weighted	25	-0.069057	0.0482793	0.152612	-0.163684	0.0255704	0.933273	0.84901	1.0259	0.93 (0.85-1.03)
ebi-a-GCST90001537	TK0Bux	Malignant neoplasm of head and neck	ebi-a-GCST90001537.csv	Weighted median	25	-0.0818644	0.0514224	0.111384	-0.182652	0.0189234	0.921397	0.833058	1.0191	0.92 (0.83-1.02)
ebi-a-GCST90001537	TK0Bux	Malignant neoplasm of head and neck	ebi-a-GCST90001537.csv	MR Egger	25	-0.0648744	0.0672651	0.344848	-0.196714	0.0669651	0.937185	0.821426	1.06926	0.94 (0.82-1.07)
ebi-a-GCST90001537	TK0Bux	Malignant neoplasm of head and neck	ebi-a-GCST90001537.csv	Simple mode	25	-0.11654	0.083772	0.17694	-0.280733	0.0476529	0.889994	0.75523	1.04881	0.89 (0.76-1.05)
ebi-a-GCST90001537	TK0Bux	Malignant neoplasm of head and neck	ebi-a-GCST90001537.csv	Weighted mode	25	-0.0791527	0.0445371	0.0882075	-0.166446	0.00814005	0.923899	0.846669	1.00817	0.92 (0.85-1.01)
ebi-a-GCST90001538	eRtz84	Malignant neoplasm of head and neck	ebi-a-GCST90001538.csv	Inverse variance weighted	33	0.00884819	0.0128737	0.49189	-0.0163843	0.0340807	1.00889	0.983749	1.03467	1.01 (0.98-1.03)
ebi-a-GCST90001538	eRtz84	Malignant neoplasm of head and neck	ebi-a-GCST90001538.csv	Weighted median	33	0.010112	0.0144026	0.482622	-0.0181172	0.0383412	1.01016	0.982046	1.03909	1.01 (0.98-1.04)
ebi-a-GCST90001538	eRtz84	Malignant neoplasm of head and neck	ebi-a-GCST90001538.csv	MR Egger	33	0.0154287	0.0140704	0.281292	-0.0121494	0.0430067	1.01555	0.987924	1.04394	1.02 (0.99-1.04)
ebi-a-GCST90001538	eRtz84	Malignant neoplasm of head and neck	ebi-a-GCST90001538.csv	Simple mode	33	-0.00714612	0.0617698	0.908622	-0.128215	0.113923	0.992879	0.879664	1.12067	0.99 (0.88-1.12)
ebi-a-GCST90001538	eRtz84	Malignant neoplasm of head and neck	ebi-a-GCST90001538.csv	Weighted mode	33	0.0120361	0.0124997	0.342812	-0.0124633	0.0365355	1.01211	0.987614	1.03721	1.01 (0.99-1.04)
ebi-a-GCST90001539	n0iEnc	Malignant neoplasm of head and neck	ebi-a-GCST90001539.csv	Inverse variance weighted	22	-0.0230419	0.0585213	0.693776	-0.137744	0.0916597	0.977221	0.871322	1.09599	0.98 (0.87-1.10)
ebi-a-GCST90001539	n0iEnc	Malignant neoplasm of head and neck	ebi-a-GCST90001539.csv	Weighted median	22	-0.0164793	0.0601585	0.784138	-0.13439	0.101431	0.983656	0.874249	1.10675	0.98 (0.87-1.11)
ebi-a-GCST90001539	n0iEnc	Malignant neoplasm of head and neck	ebi-a-GCST90001539.csv	MR Egger	22	-0.0205241	0.0952907	0.83165	-0.207294	0.166246	0.979685	0.812781	1.18086	0.98 (0.81-1.18)
ebi-a-GCST90001539	n0iEnc	Malignant neoplasm of head and neck	ebi-a-GCST90001539.csv	Simple mode	22	-0.00247451	0.119864	0.983724	-0.237407	0.232458	0.997529	0.78867	1.2617	1.00 (0.79-1.26)
ebi-a-GCST90001539	n0iEnc	Malignant neoplasm of head and neck	ebi-a-GCST90001539.csv	Weighted mode	22	-0.00899536	0.0538641	0.868967	-0.114569	0.0965782	0.991045	0.89175	1.1014	0.99 (0.89-1.10)
ebi-a-GCST90001540	UkEHdF	Malignant neoplasm of head and neck	ebi-a-GCST90001540.csv	Inverse variance weighted	25	0.0298205	0.0699231	0.669761	-0.107229	0.16687	1.03027	0.89832	1.1816	1.03 (0.90-1.18)
ebi-a-GCST90001540	UkEHdF	Malignant neoplasm of head and neck	ebi-a-GCST90001540.csv	Weighted median	25	-0.047191	0.0792898	0.551729	-0.202599	0.108217	0.953905	0.816606	1.11429	0.95 (0.82-1.11)
ebi-a-GCST90001540	UkEHdF	Malignant neoplasm of head and neck	ebi-a-GCST90001540.csv	MR Egger	25	0.213928	0.154155	0.178514	-0.0882162	0.516073	1.23853	0.915563	1.67544	1.24 (0.92-1.68)
ebi-a-GCST90001540	UkEHdF	Malignant neoplasm of head and neck	ebi-a-GCST90001540.csv	Simple mode	25	-0.151252	0.162595	0.361513	-0.469939	0.167435	0.859631	0.62504	1.18227	0.86 (0.63-1.18)
ebi-a-GCST90001540	UkEHdF	Malignant neoplasm of head and neck	ebi-a-GCST90001540.csv	Weighted mode	25	-0.0834728	0.14247	0.563415	-0.362714	0.195769	0.919916	0.695785	1.21625	0.92 (0.70-1.22)
ebi-a-GCST90001541	ls4ySz	Malignant neoplasm of head and neck	ebi-a-GCST90001541.csv	Inverse variance weighted	32	-0.000379022	0.0383545	0.992115	-0.0755539	0.0747959	0.999621	0.92723	1.07766	1.00 (0.93-1.08)
ebi-a-GCST90001541	ls4ySz	Malignant neoplasm of head and neck	ebi-a-GCST90001541.csv	Weighted median	32	0.016842	0.0491696	0.731953	-0.0795305	0.113214	1.01698	0.92355	1.11987	1.02 (0.92-1.12)
ebi-a-GCST90001541	ls4ySz	Malignant neoplasm of head and neck	ebi-a-GCST90001541.csv	MR Egger	32	0.00435639	0.0580059	0.940632	-0.109335	0.118048	1.00437	0.89643	1.1253	1.00 (0.90-1.13)
ebi-a-GCST90001541	ls4ySz	Malignant neoplasm of head and neck	ebi-a-GCST90001541.csv	Simple mode	32	0.00346762	0.0771446	0.964436	-0.147736	0.154671	1.00347	0.862659	1.16727	1.00 (0.86-1.17)
ebi-a-GCST90001541	ls4ySz	Malignant neoplasm of head and neck	ebi-a-GCST90001541.csv	Weighted mode	32	0.0196141	0.0516212	0.706564	-0.0815634	0.120792	1.01981	0.921674	1.12839	1.02 (0.92-1.13)
ebi-a-GCST90001542	IGh9EM	Malignant neoplasm of head and neck	ebi-a-GCST90001542.csv	Inverse variance weighted	25	0.022134	0.0196486	0.259959	-0.0163774	0.0606453	1.02238	0.983756	1.06252	1.02 (0.98-1.06)
ebi-a-GCST90001542	IGh9EM	Malignant neoplasm of head and neck	ebi-a-GCST90001542.csv	Weighted median	25	0.0213139	0.0267067	0.424828	-0.0310313	0.0736591	1.02154	0.969445	1.07644	1.02 (0.97-1.08)
ebi-a-GCST90001542	IGh9EM	Malignant neoplasm of head and neck	ebi-a-GCST90001542.csv	MR Egger	25	0.0223493	0.0244916	0.370958	-0.0256543	0.0703529	1.0226	0.974672	1.07289	1.02 (0.97-1.07)
ebi-a-GCST90001542	IGh9EM	Malignant neoplasm of head and neck	ebi-a-GCST90001542.csv	Simple mode	25	0.0220159	0.052361	0.677887	-0.0806116	0.124644	1.02226	0.922552	1.13274	1.02 (0.92-1.13)
ebi-a-GCST90001542	IGh9EM	Malignant neoplasm of head and neck	ebi-a-GCST90001542.csv	Weighted mode	25	0.0180122	0.0245602	0.470424	-0.0301258	0.0661502	1.01818	0.970323	1.06839	1.02 (0.97-1.07)
ebi-a-GCST90001543	0QzNB4	Malignant neoplasm of head and neck	ebi-a-GCST90001543.csv	Inverse variance weighted	31	0.0126618	0.0308037	0.681037	-0.0477135	0.0730371	1.01274	0.953407	1.07577	1.01 (0.95-1.08)
ebi-a-GCST90001543	0QzNB4	Malignant neoplasm of head and neck	ebi-a-GCST90001543.csv	Weighted median	31	-0.0368233	0.0412492	0.372016	-0.117672	0.0440251	0.963846	0.888988	1.04501	0.96 (0.89-1.05)
ebi-a-GCST90001543	0QzNB4	Malignant neoplasm of head and neck	ebi-a-GCST90001543.csv	MR Egger	31	-0.0451545	0.0375774	0.239225	-0.118806	0.0284972	0.95585	0.88798	1.02891	0.96 (0.89-1.03)
ebi-a-GCST90001543	0QzNB4	Malignant neoplasm of head and neck	ebi-a-GCST90001543.csv	Simple mode	31	-0.000137306	0.0719945	0.998491	-0.141247	0.140972	0.999863	0.868275	1.15139	1.00 (0.87-1.15)
ebi-a-GCST90001543	0QzNB4	Malignant neoplasm of head and neck	ebi-a-GCST90001543.csv	Weighted mode	31	-0.0230192	0.0374044	0.542923	-0.0963318	0.0502935	0.977244	0.908163	1.05158	0.98 (0.91-1.05)
ebi-a-GCST90001544	i5LxU2	Malignant neoplasm of head and neck	ebi-a-GCST90001544.csv	Inverse variance weighted	22	0.00403582	0.0374015	0.914071	-0.0692712	0.0773429	1.00404	0.933074	1.08041	1.00 (0.93-1.08)
ebi-a-GCST90001544	i5LxU2	Malignant neoplasm of head and neck	ebi-a-GCST90001544.csv	Weighted median	22	0.0308982	0.045496	0.497049	-0.058274	0.12007	1.03138	0.943391	1.12758	1.03 (0.94-1.13)
ebi-a-GCST90001544	i5LxU2	Malignant neoplasm of head and neck	ebi-a-GCST90001544.csv	MR Egger	22	0.0647786	0.0520659	0.227823	-0.0372706	0.166828	1.06692	0.963415	1.18155	1.07 (0.96-1.18)
ebi-a-GCST90001544	i5LxU2	Malignant neoplasm of head and neck	ebi-a-GCST90001544.csv	Simple mode	22	-0.0202475	0.0680856	0.769096	-0.153695	0.1132	0.979956	0.857533	1.11986	0.98 (0.86-1.12)
ebi-a-GCST90001544	i5LxU2	Malignant neoplasm of head and neck	ebi-a-GCST90001544.csv	Weighted mode	22	0.0126937	0.0440988	0.776286	-0.07374	0.0991273	1.01277	0.928913	1.10421	1.01 (0.93-1.10)
ebi-a-GCST90001545	7Ft7zv	Malignant neoplasm of head and neck	ebi-a-GCST90001545.csv	Inverse variance weighted	12	-0.059003	0.0933037	0.527141	-0.241878	0.123872	0.942704	0.785152	1.13187	0.94 (0.79-1.13)
ebi-a-GCST90001545	7Ft7zv	Malignant neoplasm of head and neck	ebi-a-GCST90001545.csv	Weighted median	12	0.0109864	0.0845358	0.896597	-0.154704	0.176677	1.01105	0.856669	1.19325	1.01 (0.86-1.19)
ebi-a-GCST90001545	7Ft7zv	Malignant neoplasm of head and neck	ebi-a-GCST90001545.csv	MR Egger	12	0.13388	0.162818	0.430092	-0.185242	0.453003	1.14326	0.830903	1.57303	1.14 (0.83-1.57)
ebi-a-GCST90001545	7Ft7zv	Malignant neoplasm of head and neck	ebi-a-GCST90001545.csv	Simple mode	12	0.0407356	0.138394	0.773975	-0.230517	0.311989	1.04158	0.794123	1.36614	1.04 (0.79-1.37)
ebi-a-GCST90001545	7Ft7zv	Malignant neoplasm of head and neck	ebi-a-GCST90001545.csv	Weighted mode	12	-0.00102224	0.0895657	0.991098	-0.176571	0.174527	0.998978	0.838139	1.19068	1.00 (0.84-1.19)
ebi-a-GCST90001546	OAkRTC	Malignant neoplasm of head and neck	ebi-a-GCST90001546.csv	Inverse variance weighted	26	-0.0355363	0.0527472	0.500497	-0.138921	0.0678483	0.965088	0.870297	1.0702	0.97 (0.87-1.07)
ebi-a-GCST90001546	OAkRTC	Malignant neoplasm of head and neck	ebi-a-GCST90001546.csv	Weighted median	26	-0.00064899	0.0675746	0.992337	-0.133095	0.131797	0.999351	0.875382	1.14088	1.00 (0.88-1.14)
ebi-a-GCST90001546	OAkRTC	Malignant neoplasm of head and neck	ebi-a-GCST90001546.csv	MR Egger	26	-0.00827931	0.0895749	0.927125	-0.183846	0.167288	0.991755	0.832064	1.18209	0.99 (0.83-1.18)
ebi-a-GCST90001546	OAkRTC	Malignant neoplasm of head and neck	ebi-a-GCST90001546.csv	Simple mode	26	-0.0109208	0.104458	0.917569	-0.215658	0.193817	0.989139	0.806011	1.21387	0.99 (0.81-1.21)
ebi-a-GCST90001546	OAkRTC	Malignant neoplasm of head and neck	ebi-a-GCST90001546.csv	Weighted mode	26	-0.00557307	0.0735594	0.940211	-0.149749	0.138603	0.994442	0.860924	1.14867	0.99 (0.86-1.15)
ebi-a-GCST90001547	yxwaat	Malignant neoplasm of head and neck	ebi-a-GCST90001547.csv	Inverse variance weighted	30	-0.0440462	0.0485834	0.364612	-0.13927	0.0511772	0.95691	0.869993	1.05251	0.96 (0.87-1.05)
ebi-a-GCST90001547	yxwaat	Malignant neoplasm of head and neck	ebi-a-GCST90001547.csv	Weighted median	30	-0.0506649	0.055056	0.357446	-0.158575	0.0572449	0.950597	0.853359	1.05892	0.95 (0.85-1.06)
ebi-a-GCST90001547	yxwaat	Malignant neoplasm of head and neck	ebi-a-GCST90001547.csv	MR Egger	30	-0.0776458	0.0695058	0.273441	-0.213877	0.0585856	0.925292	0.807448	1.06034	0.93 (0.81-1.06)
ebi-a-GCST90001547	yxwaat	Malignant neoplasm of head and neck	ebi-a-GCST90001547.csv	Simple mode	30	0.0149946	0.0919541	0.871597	-0.165235	0.195225	1.01511	0.847694	1.21558	1.02 (0.85-1.22)
ebi-a-GCST90001547	yxwaat	Malignant neoplasm of head and neck	ebi-a-GCST90001547.csv	Weighted mode	30	-0.0427529	0.0471457	0.371973	-0.135159	0.0496527	0.958148	0.873577	1.05091	0.96 (0.87-1.05)
ebi-a-GCST90001548	CF8byL	Malignant neoplasm of head and neck	ebi-a-GCST90001548.csv	Inverse variance weighted	26	0.0713144	0.046805	0.127596	-0.0204234	0.163052	1.07392	0.979784	1.1771	1.07 (0.98-1.18)
ebi-a-GCST90001548	CF8byL	Malignant neoplasm of head and neck	ebi-a-GCST90001548.csv	Weighted median	26	0.0578364	0.0679443	0.39464	-0.0753343	0.191007	1.05954	0.927433	1.21047	1.06 (0.93-1.21)
ebi-a-GCST90001548	CF8byL	Malignant neoplasm of head and neck	ebi-a-GCST90001548.csv	MR Egger	26	0.0588396	0.0778439	0.457084	-0.0937344	0.211414	1.06061	0.910525	1.23542	1.06 (0.91-1.24)
ebi-a-GCST90001548	CF8byL	Malignant neoplasm of head and neck	ebi-a-GCST90001548.csv	Simple mode	26	0.0488289	0.0922281	0.601173	-0.131938	0.229596	1.05004	0.876395	1.25809	1.05 (0.88-1.26)
ebi-a-GCST90001548	CF8byL	Malignant neoplasm of head and neck	ebi-a-GCST90001548.csv	Weighted mode	26	0.0521726	0.0723629	0.477607	-0.0896587	0.194004	1.05356	0.914243	1.2141	1.05 (0.91-1.21)
ebi-a-GCST90001549	QNNvWE	Malignant neoplasm of head and neck	ebi-a-GCST90001549.csv	Inverse variance weighted	28	0.00065795	0.0463724	0.98868	-0.0902319	0.0915478	1.00066	0.913719	1.09587	1.00 (0.91-1.10)
ebi-a-GCST90001549	QNNvWE	Malignant neoplasm of head and neck	ebi-a-GCST90001549.csv	Weighted median	28	0.0316268	0.0667404	0.635587	-0.0991844	0.162438	1.03213	0.905576	1.17638	1.03 (0.91-1.18)
ebi-a-GCST90001549	QNNvWE	Malignant neoplasm of head and neck	ebi-a-GCST90001549.csv	MR Egger	28	0.0487621	0.0933568	0.60587	-0.134217	0.231741	1.04997	0.8744	1.26079	1.05 (0.87-1.26)
ebi-a-GCST90001549	QNNvWE	Malignant neoplasm of head and neck	ebi-a-GCST90001549.csv	Simple mode	28	0.0134024	0.121615	0.913063	-0.224962	0.251767	1.01349	0.798546	1.2863	1.01 (0.80-1.29)
ebi-a-GCST90001549	QNNvWE	Malignant neoplasm of head and neck	ebi-a-GCST90001549.csv	Weighted mode	28	0.068654	0.105591	0.521064	-0.138304	0.275612	1.07107	0.870834	1.31734	1.07 (0.87-1.32)
ebi-a-GCST90001550	jUggXB	Malignant neoplasm of head and neck	ebi-a-GCST90001550.csv	Inverse variance weighted	24	0.0800634	0.0516158	0.120868	-0.0211036	0.18123	1.08336	0.979118	1.19869	1.08 (0.98-1.20)
ebi-a-GCST90001550	jUggXB	Malignant neoplasm of head and neck	ebi-a-GCST90001550.csv	Weighted median	24	0.0523848	0.0753299	0.486801	-0.0952618	0.200031	1.05378	0.909135	1.22144	1.05 (0.91-1.22)
ebi-a-GCST90001550	jUggXB	Malignant neoplasm of head and neck	ebi-a-GCST90001550.csv	MR Egger	24	0.1007	0.0983336	0.316935	-0.0920341	0.293434	1.10594	0.912074	1.34102	1.11 (0.91-1.34)
ebi-a-GCST90001550	jUggXB	Malignant neoplasm of head and neck	ebi-a-GCST90001550.csv	Simple mode	24	-0.072102	0.12378	0.565896	-0.314711	0.170507	0.930436	0.73	1.18591	0.93 (0.73-1.19)
ebi-a-GCST90001550	jUggXB	Malignant neoplasm of head and neck	ebi-a-GCST90001550.csv	Weighted mode	24	0.0486454	0.104774	0.646806	-0.156712	0.254002	1.04985	0.854951	1.28917	1.05 (0.85-1.29)
ebi-a-GCST90001551	HG0p6f	Malignant neoplasm of head and neck	ebi-a-GCST90001551.csv	Inverse variance weighted	27	0.0117167	0.0562191	0.834907	-0.0984727	0.121906	1.01179	0.90622	1.12965	1.01 (0.91-1.13)
ebi-a-GCST90001551	HG0p6f	Malignant neoplasm of head and neck	ebi-a-GCST90001551.csv	Weighted median	27	-0.0099893	0.0557534	0.857805	-0.119266	0.0992873	0.99006	0.887572	1.10438	0.99 (0.89-1.10)
ebi-a-GCST90001551	HG0p6f	Malignant neoplasm of head and neck	ebi-a-GCST90001551.csv	MR Egger	27	-0.0386146	0.0690397	0.580927	-0.173932	0.0967033	0.962121	0.840354	1.10153	0.96 (0.84-1.10)
ebi-a-GCST90001551	HG0p6f	Malignant neoplasm of head and neck	ebi-a-GCST90001551.csv	Simple mode	27	0.161697	0.125898	0.210345	-0.0850623	0.408456	1.1755	0.918455	1.50449	1.18 (0.92-1.50)
ebi-a-GCST90001551	HG0p6f	Malignant neoplasm of head and neck	ebi-a-GCST90001551.csv	Weighted mode	27	0.00716534	0.0531906	0.893878	-0.0970883	0.111419	1.00719	0.907476	1.11786	1.01 (0.91-1.12)
ebi-a-GCST90001552	KTsw6j	Malignant neoplasm of head and neck	ebi-a-GCST90001552.csv	Inverse variance weighted	29	0.00878473	0.0162456	0.588683	-0.0230566	0.0406261	1.00882	0.977207	1.04146	1.01 (0.98-1.04)
ebi-a-GCST90001552	KTsw6j	Malignant neoplasm of head and neck	ebi-a-GCST90001552.csv	Weighted median	29	-0.0075315	0.0230814	0.744196	-0.052771	0.037708	0.992497	0.948597	1.03843	0.99 (0.95-1.04)
ebi-a-GCST90001552	KTsw6j	Malignant neoplasm of head and neck	ebi-a-GCST90001552.csv	MR Egger	29	0.00568914	0.0186448	0.762605	-0.0308546	0.0422329	1.00571	0.969617	1.04314	1.01 (0.97-1.04)
ebi-a-GCST90001552	KTsw6j	Malignant neoplasm of head and neck	ebi-a-GCST90001552.csv	Simple mode	29	-0.00244898	0.0391725	0.950595	-0.0792271	0.0743291	0.997554	0.92383	1.07716	1.00 (0.92-1.08)
ebi-a-GCST90001552	KTsw6j	Malignant neoplasm of head and neck	ebi-a-GCST90001552.csv	Weighted mode	29	0.00962683	0.0198156	0.630874	-0.0292117	0.0484653	1.00967	0.971211	1.04966	1.01 (0.97-1.05)
ebi-a-GCST90001553	qMuwor	Malignant neoplasm of head and neck	ebi-a-GCST90001553.csv	Inverse variance weighted	23	-0.0185291	0.0419189	0.658472	-0.10069	0.0636319	0.981641	0.904213	1.0657	0.98 (0.90-1.07)
ebi-a-GCST90001553	qMuwor	Malignant neoplasm of head and neck	ebi-a-GCST90001553.csv	Weighted median	23	-0.0197808	0.0538676	0.713461	-0.125361	0.0857996	0.980414	0.882178	1.08959	0.98 (0.88-1.09)
ebi-a-GCST90001553	qMuwor	Malignant neoplasm of head and neck	ebi-a-GCST90001553.csv	MR Egger	23	-0.0221118	0.05231	0.676807	-0.124639	0.0804159	0.978131	0.882815	1.08374	0.98 (0.88-1.08)
ebi-a-GCST90001553	qMuwor	Malignant neoplasm of head and neck	ebi-a-GCST90001553.csv	Simple mode	23	-0.0336623	0.0960433	0.729304	-0.221907	0.154582	0.966898	0.80099	1.16717	0.97 (0.80-1.17)
ebi-a-GCST90001553	qMuwor	Malignant neoplasm of head and neck	ebi-a-GCST90001553.csv	Weighted mode	23	-0.018881	0.0444831	0.675357	-0.106068	0.0683058	0.981296	0.899364	1.07069	0.98 (0.90-1.07)
ebi-a-GCST90001554	BupRb3	Malignant neoplasm of head and neck	ebi-a-GCST90001554.csv	Inverse variance weighted	32	0.0512645	0.0248415	0.0390495	0.00257518	0.0999537	1.0526	1.00258	1.10512	1.05 (1.00-1.11)
ebi-a-GCST90001554	BupRb3	Malignant neoplasm of head and neck	ebi-a-GCST90001554.csv	Weighted median	32	0.0217943	0.0319752	0.495491	-0.0408771	0.0844658	1.02203	0.959947	1.08814	1.02 (0.96-1.09)
ebi-a-GCST90001554	BupRb3	Malignant neoplasm of head and neck	ebi-a-GCST90001554.csv	MR Egger	32	0.00425302	0.0265441	0.873778	-0.0477734	0.0562794	1.00426	0.95335	1.05789	1.00 (0.95-1.06)
ebi-a-GCST90001554	BupRb3	Malignant neoplasm of head and neck	ebi-a-GCST90001554.csv	Simple mode	32	0.151621	0.0686436	0.0347098	0.0170794	0.286162	1.16372	1.01723	1.33131	1.16 (1.02-1.33)
ebi-a-GCST90001554	BupRb3	Malignant neoplasm of head and neck	ebi-a-GCST90001554.csv	Weighted mode	32	0.0216365	0.0239305	0.372894	-0.0252673	0.0685403	1.02187	0.975049	1.07094	1.02 (0.98-1.07)
ebi-a-GCST90001555	Ko0dqV	Malignant neoplasm of head and neck	ebi-a-GCST90001555.csv	Inverse variance weighted	31	-0.00382627	0.0157201	0.807696	-0.0346377	0.0269852	0.996181	0.965955	1.02735	1.00 (0.97-1.03)
ebi-a-GCST90001555	Ko0dqV	Malignant neoplasm of head and neck	ebi-a-GCST90001555.csv	Weighted median	31	0.0129259	0.0241863	0.593043	-0.0344792	0.060331	1.01301	0.966108	1.06219	1.01 (0.97-1.06)
ebi-a-GCST90001555	Ko0dqV	Malignant neoplasm of head and neck	ebi-a-GCST90001555.csv	MR Egger	31	0.003998	0.0182844	0.828449	-0.0318393	0.0398353	1.00401	0.968662	1.04064	1.00 (0.97-1.04)
ebi-a-GCST90001555	Ko0dqV	Malignant neoplasm of head and neck	ebi-a-GCST90001555.csv	Simple mode	31	-0.00675175	0.0355699	0.850731	-0.0764688	0.0629653	0.993271	0.926382	1.06499	0.99 (0.93-1.06)
ebi-a-GCST90001555	Ko0dqV	Malignant neoplasm of head and neck	ebi-a-GCST90001555.csv	Weighted mode	31	-0.00208334	0.0172669	0.904768	-0.0359264	0.0317597	0.997919	0.964711	1.03227	1.00 (0.96-1.03)
ebi-a-GCST90001556	SHGNiN	Malignant neoplasm of head and neck	ebi-a-GCST90001556.csv	Inverse variance weighted	19	0.019213	0.0249172	0.440664	-0.0296247	0.0680507	1.0194	0.97081	1.07042	1.02 (0.97-1.07)
ebi-a-GCST90001556	SHGNiN	Malignant neoplasm of head and neck	ebi-a-GCST90001556.csv	Weighted median	19	0.0216116	0.0335544	0.519527	-0.0441551	0.0873782	1.02185	0.956806	1.09131	1.02 (0.96-1.09)
ebi-a-GCST90001556	SHGNiN	Malignant neoplasm of head and neck	ebi-a-GCST90001556.csv	MR Egger	19	-0.0139355	0.0311809	0.660572	-0.0750501	0.0471791	0.986161	0.927697	1.04831	0.99 (0.93-1.05)
ebi-a-GCST90001556	SHGNiN	Malignant neoplasm of head and neck	ebi-a-GCST90001556.csv	Simple mode	19	0.0716576	0.0572848	0.226986	-0.0406205	0.183936	1.07429	0.960193	1.20194	1.07 (0.96-1.20)
ebi-a-GCST90001556	SHGNiN	Malignant neoplasm of head and neck	ebi-a-GCST90001556.csv	Weighted mode	19	0.0120441	0.0313396	0.705251	-0.0493815	0.0734698	1.01212	0.951818	1.07624	1.01 (0.95-1.08)
ebi-a-GCST90001557	t1lCQw	Malignant neoplasm of head and neck	ebi-a-GCST90001557.csv	Inverse variance weighted	18	0.0457206	0.0467435	0.328016	-0.0458967	0.137338	1.04678	0.955141	1.14722	1.05 (0.96-1.15)
ebi-a-GCST90001557	t1lCQw	Malignant neoplasm of head and neck	ebi-a-GCST90001557.csv	Weighted median	18	-0.000985346	0.0679815	0.988436	-0.134229	0.132258	0.999015	0.87439	1.1414	1.00 (0.87-1.14)
ebi-a-GCST90001557	t1lCQw	Malignant neoplasm of head and neck	ebi-a-GCST90001557.csv	MR Egger	18	-0.0103639	0.0801359	0.898709	-0.16743	0.146702	0.98969	0.845836	1.15801	0.99 (0.85-1.16)
ebi-a-GCST90001557	t1lCQw	Malignant neoplasm of head and neck	ebi-a-GCST90001557.csv	Simple mode	18	-0.0435201	0.119845	0.720979	-0.278416	0.191376	0.957413	0.756982	1.21091	0.96 (0.76-1.21)
ebi-a-GCST90001557	t1lCQw	Malignant neoplasm of head and neck	ebi-a-GCST90001557.csv	Weighted mode	18	-0.0252083	0.0776599	0.749445	-0.177422	0.127005	0.975107	0.837427	1.13542	0.98 (0.84-1.14)
ebi-a-GCST90001558	6vOWvE	Malignant neoplasm of head and neck	ebi-a-GCST90001558.csv	Inverse variance weighted	35	-0.0113433	0.0263566	0.666922	-0.0630021	0.0403156	0.988721	0.938941	1.04114	0.99 (0.94-1.04)
ebi-a-GCST90001558	6vOWvE	Malignant neoplasm of head and neck	ebi-a-GCST90001558.csv	Weighted median	35	-0.00771651	0.0368725	0.834233	-0.0799865	0.0645535	0.992313	0.923129	1.06668	0.99 (0.92-1.07)
ebi-a-GCST90001558	6vOWvE	Malignant neoplasm of head and neck	ebi-a-GCST90001558.csv	MR Egger	35	0.0132178	0.0372736	0.725134	-0.0598385	0.086274	1.01331	0.941917	1.0901	1.01 (0.94-1.09)
ebi-a-GCST90001558	6vOWvE	Malignant neoplasm of head and neck	ebi-a-GCST90001558.csv	Simple mode	35	-0.0240807	0.0600456	0.690901	-0.14177	0.0936088	0.976207	0.867821	1.09813	0.98 (0.87-1.10)
ebi-a-GCST90001558	6vOWvE	Malignant neoplasm of head and neck	ebi-a-GCST90001558.csv	Weighted mode	35	-0.00309991	0.0327796	0.925213	-0.0673479	0.061148	0.996905	0.93487	1.06306	1.00 (0.93-1.06)
ebi-a-GCST90001559	CMrxnC	Malignant neoplasm of head and neck	ebi-a-GCST90001559.csv	Inverse variance weighted	22	-0.0440624	0.032517	0.175399	-0.107796	0.0196709	0.956894	0.897811	1.01987	0.96 (0.90-1.02)
ebi-a-GCST90001559	CMrxnC	Malignant neoplasm of head and neck	ebi-a-GCST90001559.csv	Weighted median	22	-0.03431	0.0468065	0.463547	-0.126051	0.0574307	0.966272	0.88157	1.05911	0.97 (0.88-1.06)
ebi-a-GCST90001559	CMrxnC	Malignant neoplasm of head and neck	ebi-a-GCST90001559.csv	MR Egger	22	-0.0551268	0.0456738	0.241527	-0.144647	0.0343938	0.946365	0.865327	1.03499	0.95 (0.87-1.03)
ebi-a-GCST90001559	CMrxnC	Malignant neoplasm of head and neck	ebi-a-GCST90001559.csv	Simple mode	22	-0.0431407	0.072092	0.555965	-0.184441	0.0981595	0.957777	0.831569	1.10314	0.96 (0.83-1.10)
ebi-a-GCST90001559	CMrxnC	Malignant neoplasm of head and neck	ebi-a-GCST90001559.csv	Weighted mode	22	-0.0276743	0.0415102	0.512231	-0.109034	0.0536857	0.972705	0.8967	1.05515	0.97 (0.90-1.06)
ebi-a-GCST90001560	lQpi5z	Malignant neoplasm of head and neck	ebi-a-GCST90001560.csv	Inverse variance weighted	29	-0.00274261	0.0184041	0.881537	-0.0388147	0.0333295	0.997261	0.961929	1.03389	1.00 (0.96-1.03)
ebi-a-GCST90001560	lQpi5z	Malignant neoplasm of head and neck	ebi-a-GCST90001560.csv	Weighted median	29	-0.0103004	0.0174634	0.555305	-0.0445287	0.0239279	0.989752	0.956448	1.02422	0.99 (0.96-1.02)
ebi-a-GCST90001560	lQpi5z	Malignant neoplasm of head and neck	ebi-a-GCST90001560.csv	MR Egger	29	-0.0168107	0.0196145	0.398957	-0.0552551	0.0216337	0.98333	0.946244	1.02187	0.98 (0.95-1.02)
ebi-a-GCST90001560	lQpi5z	Malignant neoplasm of head and neck	ebi-a-GCST90001560.csv	Simple mode	29	0.00994667	0.0374881	0.7927	-0.06353	0.0834233	1.01	0.938446	1.087	1.01 (0.94-1.09)
ebi-a-GCST90001560	lQpi5z	Malignant neoplasm of head and neck	ebi-a-GCST90001560.csv	Weighted mode	29	-0.0111094	0.0144488	0.4484	-0.039429	0.0172102	0.988952	0.961338	1.01736	0.99 (0.96-1.02)
ebi-a-GCST90001561	3i0hYm	Malignant neoplasm of head and neck	ebi-a-GCST90001561.csv	Inverse variance weighted	36	-0.0105592	0.0154506	0.494343	-0.0408424	0.019724	0.989496	0.95998	1.01992	0.99 (0.96-1.02)
ebi-a-GCST90001561	3i0hYm	Malignant neoplasm of head and neck	ebi-a-GCST90001561.csv	Weighted median	36	-0.0188726	0.0218398	0.387513	-0.0616787	0.0239335	0.981304	0.940185	1.02422	0.98 (0.94-1.02)
ebi-a-GCST90001561	3i0hYm	Malignant neoplasm of head and neck	ebi-a-GCST90001561.csv	MR Egger	36	-0.0202846	0.0179463	0.266262	-0.0554593	0.0148901	0.97992	0.946051	1.015	0.98 (0.95-1.02)
ebi-a-GCST90001561	3i0hYm	Malignant neoplasm of head and neck	ebi-a-GCST90001561.csv	Simple mode	36	0.00554201	0.0354631	0.876714	-0.0639657	0.0750497	1.00556	0.938037	1.07794	1.01 (0.94-1.08)
ebi-a-GCST90001561	3i0hYm	Malignant neoplasm of head and neck	ebi-a-GCST90001561.csv	Weighted mode	36	-0.0166287	0.0166669	0.325272	-0.0492959	0.0160386	0.983509	0.951899	1.01617	0.98 (0.95-1.02)
ebi-a-GCST90001562	1hGsC8	Malignant neoplasm of head and neck	ebi-a-GCST90001562.csv	Inverse variance weighted	38	-0.0107439	0.0123927	0.385967	-0.0350337	0.0135458	0.989314	0.965573	1.01364	0.99 (0.97-1.01)
ebi-a-GCST90001562	1hGsC8	Malignant neoplasm of head and neck	ebi-a-GCST90001562.csv	Weighted median	38	-0.0131127	0.0169117	0.438124	-0.0462597	0.0200342	0.986973	0.954794	1.02024	0.99 (0.95-1.02)
ebi-a-GCST90001562	1hGsC8	Malignant neoplasm of head and neck	ebi-a-GCST90001562.csv	MR Egger	38	-0.00818404	0.0139474	0.561013	-0.0355209	0.0191528	0.991849	0.965103	1.01934	0.99 (0.97-1.02)
ebi-a-GCST90001562	1hGsC8	Malignant neoplasm of head and neck	ebi-a-GCST90001562.csv	Simple mode	38	-0.0138386	0.0307446	0.655254	-0.074098	0.0464208	0.986257	0.928581	1.04752	0.99 (0.93-1.05)
ebi-a-GCST90001562	1hGsC8	Malignant neoplasm of head and neck	ebi-a-GCST90001562.csv	Weighted mode	38	-0.0138386	0.0144716	0.345148	-0.0422029	0.0145257	0.986257	0.958675	1.01463	0.99 (0.96-1.01)
ebi-a-GCST90001563	CSSPS0	Malignant neoplasm of head and neck	ebi-a-GCST90001563.csv	Inverse variance weighted	3	0.00353889	0.0411259	0.931427	-0.0770679	0.0841457	1.00355	0.925827	1.08779	1.00 (0.93-1.09)
ebi-a-GCST90001563	CSSPS0	Malignant neoplasm of head and neck	ebi-a-GCST90001563.csv	Weighted median	3	0.00046964	0.0476585	0.992138	-0.0929409	0.0938802	1.00047	0.911247	1.09843	1.00 (0.91-1.10)
ebi-a-GCST90001563	CSSPS0	Malignant neoplasm of head and neck	ebi-a-GCST90001563.csv	MR Egger	3	-0.0495463	0.0865235	0.668923	-0.219132	0.12004	0.951661	0.803215	1.12754	0.95 (0.80-1.13)
ebi-a-GCST90001563	CSSPS0	Malignant neoplasm of head and neck	ebi-a-GCST90001563.csv	Simple mode	3	-0.000517661	0.0440269	0.991686	-0.0868104	0.0857751	0.999482	0.916851	1.08956	1.00 (0.92-1.09)
ebi-a-GCST90001563	CSSPS0	Malignant neoplasm of head and neck	ebi-a-GCST90001563.csv	Weighted mode	3	0.000767893	0.0417047	0.986981	-0.0809733	0.0825091	1.00077	0.922218	1.08601	1.00 (0.92-1.09)
ebi-a-GCST90001564	WoUJ7C	Malignant neoplasm of head and neck	ebi-a-GCST90001564.csv	Inverse variance weighted	14	0.0421328	0.0427017	0.323801	-0.0415625	0.125828	1.04303	0.959289	1.13409	1.04 (0.96-1.13)
ebi-a-GCST90001564	WoUJ7C	Malignant neoplasm of head and neck	ebi-a-GCST90001564.csv	Weighted median	14	0.07227	0.0601257	0.229371	-0.0455764	0.190116	1.07495	0.955447	1.20939	1.07 (0.96-1.21)
ebi-a-GCST90001564	WoUJ7C	Malignant neoplasm of head and neck	ebi-a-GCST90001564.csv	MR Egger	14	0.0703386	0.0583888	0.251556	-0.0441034	0.184781	1.07287	0.956855	1.20295	1.07 (0.96-1.20)
ebi-a-GCST90001564	WoUJ7C	Malignant neoplasm of head and neck	ebi-a-GCST90001564.csv	Simple mode	14	0.0234297	0.0792486	0.772168	-0.131898	0.178757	1.02371	0.876431	1.19573	1.02 (0.88-1.20)
ebi-a-GCST90001564	WoUJ7C	Malignant neoplasm of head and neck	ebi-a-GCST90001564.csv	Weighted mode	14	0.0738193	0.056795	0.216262	-0.0374988	0.185137	1.07661	0.963196	1.20338	1.08 (0.96-1.20)
ebi-a-GCST90001565	JQ1nz5	Malignant neoplasm of head and neck	ebi-a-GCST90001565.csv	Inverse variance weighted	12	0.00668659	0.0466664	0.886065	-0.0847796	0.0981528	1.00671	0.918715	1.10313	1.01 (0.92-1.10)
ebi-a-GCST90001565	JQ1nz5	Malignant neoplasm of head and neck	ebi-a-GCST90001565.csv	Weighted median	12	-0.0191313	0.0600556	0.75006	-0.13684	0.0985776	0.981051	0.87211	1.1036	0.98 (0.87-1.10)
ebi-a-GCST90001565	JQ1nz5	Malignant neoplasm of head and neck	ebi-a-GCST90001565.csv	MR Egger	12	-0.032931	0.058224	0.584138	-0.14705	0.0811881	0.967605	0.863251	1.08457	0.97 (0.86-1.08)
ebi-a-GCST90001565	JQ1nz5	Malignant neoplasm of head and neck	ebi-a-GCST90001565.csv	Simple mode	12	0.0501164	0.099797	0.625439	-0.145486	0.245719	1.05139	0.864602	1.27854	1.05 (0.86-1.28)
ebi-a-GCST90001565	JQ1nz5	Malignant neoplasm of head and neck	ebi-a-GCST90001565.csv	Weighted mode	12	-0.0253891	0.0538586	0.646565	-0.130952	0.0801738	0.974931	0.87726	1.08348	0.97 (0.88-1.08)
ebi-a-GCST90001566	7Kao3c	Malignant neoplasm of head and neck	ebi-a-GCST90001566.csv	Inverse variance weighted	16	0.0105004	0.0536901	0.844944	-0.0947322	0.115733	1.01056	0.909617	1.1227	1.01 (0.91-1.12)
ebi-a-GCST90001566	7Kao3c	Malignant neoplasm of head and neck	ebi-a-GCST90001566.csv	Weighted median	16	0.0426908	0.0733577	0.560598	-0.10109	0.186472	1.04362	0.903851	1.20499	1.04 (0.90-1.20)
ebi-a-GCST90001566	7Kao3c	Malignant neoplasm of head and neck	ebi-a-GCST90001566.csv	MR Egger	16	-0.0130839	0.0881788	0.884159	-0.185914	0.159747	0.987001	0.830345	1.17321	0.99 (0.83-1.17)
ebi-a-GCST90001566	7Kao3c	Malignant neoplasm of head and neck	ebi-a-GCST90001566.csv	Simple mode	16	-0.0952924	0.109065	0.396044	-0.30906	0.118476	0.909107	0.734136	1.12578	0.91 (0.73-1.13)
ebi-a-GCST90001566	7Kao3c	Malignant neoplasm of head and neck	ebi-a-GCST90001566.csv	Weighted mode	16	0.0298067	0.0742486	0.693754	-0.11572	0.175334	1.03026	0.890724	1.19164	1.03 (0.89-1.19)
ebi-a-GCST90001567	VxYczH	Malignant neoplasm of head and neck	ebi-a-GCST90001567.csv	Inverse variance weighted	20	0.0371467	0.0457059	0.416371	-0.0524369	0.12673	1.03785	0.948914	1.13511	1.04 (0.95-1.14)
ebi-a-GCST90001567	VxYczH	Malignant neoplasm of head and neck	ebi-a-GCST90001567.csv	Weighted median	20	0.0513817	0.0660655	0.436723	-0.0781066	0.18087	1.05272	0.924866	1.19826	1.05 (0.92-1.20)
ebi-a-GCST90001567	VxYczH	Malignant neoplasm of head and neck	ebi-a-GCST90001567.csv	MR Egger	20	0.051727	0.062985	0.422244	-0.0717237	0.175178	1.05309	0.930788	1.19146	1.05 (0.93-1.19)
ebi-a-GCST90001567	VxYczH	Malignant neoplasm of head and neck	ebi-a-GCST90001567.csv	Simple mode	20	-0.0347708	0.104255	0.742396	-0.23911	0.169568	0.965827	0.787329	1.18479	0.97 (0.79-1.18)
ebi-a-GCST90001567	VxYczH	Malignant neoplasm of head and neck	ebi-a-GCST90001567.csv	Weighted mode	20	0.0498584	0.0625924	0.435549	-0.0728227	0.17254	1.05112	0.929766	1.18832	1.05 (0.93-1.19)
ebi-a-GCST90001568	hyxY3z	Malignant neoplasm of head and neck	ebi-a-GCST90001568.csv	Inverse variance weighted	20	-0.0286556	0.0594459	0.629774	-0.145169	0.0878583	0.971751	0.864876	1.09183	0.97 (0.86-1.09)
ebi-a-GCST90001568	hyxY3z	Malignant neoplasm of head and neck	ebi-a-GCST90001568.csv	Weighted median	20	-0.0655505	0.0672545	0.329727	-0.197369	0.0662683	0.936552	0.820887	1.06851	0.94 (0.82-1.07)
ebi-a-GCST90001568	hyxY3z	Malignant neoplasm of head and neck	ebi-a-GCST90001568.csv	MR Egger	20	-0.0904177	0.0945773	0.351727	-0.275789	0.0949538	0.91355	0.758973	1.09961	0.91 (0.76-1.10)
ebi-a-GCST90001568	hyxY3z	Malignant neoplasm of head and neck	ebi-a-GCST90001568.csv	Simple mode	20	-0.0635456	0.0970677	0.520539	-0.253798	0.126707	0.938431	0.775848	1.13508	0.94 (0.78-1.14)
ebi-a-GCST90001568	hyxY3z	Malignant neoplasm of head and neck	ebi-a-GCST90001568.csv	Weighted mode	20	-0.0635456	0.0654711	0.343948	-0.191869	0.0647778	0.938431	0.825415	1.06692	0.94 (0.83-1.07)
ebi-a-GCST90001569	S8QRhb	Malignant neoplasm of head and neck	ebi-a-GCST90001569.csv	Inverse variance weighted	21	0.040521	0.0530369	0.444859	-0.0634314	0.144473	1.04135	0.938538	1.15543	1.04 (0.94-1.16)
ebi-a-GCST90001569	S8QRhb	Malignant neoplasm of head and neck	ebi-a-GCST90001569.csv	Weighted median	21	0.0648361	0.0696042	0.351596	-0.0715881	0.20126	1.06698	0.930914	1.22294	1.07 (0.93-1.22)
ebi-a-GCST90001569	S8QRhb	Malignant neoplasm of head and neck	ebi-a-GCST90001569.csv	MR Egger	21	0.124471	0.0963799	0.212036	-0.064434	0.313375	1.13255	0.937598	1.36803	1.13 (0.94-1.37)
ebi-a-GCST90001569	S8QRhb	Malignant neoplasm of head and neck	ebi-a-GCST90001569.csv	Simple mode	21	0.10391	0.105576	0.336768	-0.10302	0.31084	1.1095	0.902109	1.36457	1.11 (0.90-1.36)
ebi-a-GCST90001569	S8QRhb	Malignant neoplasm of head and neck	ebi-a-GCST90001569.csv	Weighted mode	21	0.0872129	0.083487	0.308657	-0.0764216	0.250847	1.09113	0.926426	1.28511	1.09 (0.93-1.29)
ebi-a-GCST90001570	EHBhlz	Malignant neoplasm of head and neck	ebi-a-GCST90001570.csv	Inverse variance weighted	32	0.0081122	0.0278443	0.77079	-0.0464626	0.062687	1.00815	0.9546	1.06469	1.01 (0.95-1.06)
ebi-a-GCST90001570	EHBhlz	Malignant neoplasm of head and neck	ebi-a-GCST90001570.csv	Weighted median	32	0.0326145	0.0336487	0.332414	-0.0333371	0.098566	1.03315	0.967213	1.10359	1.03 (0.97-1.10)
ebi-a-GCST90001570	EHBhlz	Malignant neoplasm of head and neck	ebi-a-GCST90001570.csv	MR Egger	32	0.0493466	0.0362339	0.183372	-0.0216718	0.120365	1.05058	0.978561	1.12791	1.05 (0.98-1.13)
ebi-a-GCST90001570	EHBhlz	Malignant neoplasm of head and neck	ebi-a-GCST90001570.csv	Simple mode	32	0.0634634	0.0540425	0.249208	-0.04246	0.169387	1.06552	0.958429	1.18458	1.07 (0.96-1.18)
ebi-a-GCST90001570	EHBhlz	Malignant neoplasm of head and neck	ebi-a-GCST90001570.csv	Weighted mode	32	0.0337254	0.0369892	0.368929	-0.0387734	0.106224	1.0343	0.961969	1.11207	1.03 (0.96-1.11)
ebi-a-GCST90001571	QoOJLz	Malignant neoplasm of head and neck	ebi-a-GCST90001571.csv	Inverse variance weighted	25	0.0681777	0.0407343	0.0941861	-0.0116615	0.148017	1.07056	0.988406	1.15953	1.07 (0.99-1.16)
ebi-a-GCST90001571	QoOJLz	Malignant neoplasm of head and neck	ebi-a-GCST90001571.csv	Weighted median	25	0.133165	0.0564336	0.0182913	0.0225547	0.243775	1.14244	1.02281	1.27606	1.14 (1.02-1.28)
ebi-a-GCST90001571	QoOJLz	Malignant neoplasm of head and neck	ebi-a-GCST90001571.csv	MR Egger	25	0.188719	0.0700658	0.0129702	0.0513898	0.326048	1.2077	1.05273	1.38548	1.21 (1.05-1.39)
ebi-a-GCST90001571	QoOJLz	Malignant neoplasm of head and neck	ebi-a-GCST90001571.csv	Simple mode	25	0.128394	0.0824805	0.13264	-0.0332674	0.290056	1.137	0.96728	1.3365	1.14 (0.97-1.34)
ebi-a-GCST90001571	QoOJLz	Malignant neoplasm of head and neck	ebi-a-GCST90001571.csv	Weighted mode	25	0.13809	0.0595047	0.0291238	0.0214611	0.254719	1.14808	1.02169	1.2901	1.15 (1.02-1.29)
ebi-a-GCST90001572	pqeIhy	Malignant neoplasm of head and neck	ebi-a-GCST90001572.csv	Inverse variance weighted	27	-0.0209679	0.0689973	0.761208	-0.156203	0.114267	0.97925	0.855386	1.12105	0.98 (0.86-1.12)
ebi-a-GCST90001572	pqeIhy	Malignant neoplasm of head and neck	ebi-a-GCST90001572.csv	Weighted median	27	-0.0945469	0.0650603	0.146163	-0.222065	0.0329713	0.909785	0.800863	1.03352	0.91 (0.80-1.03)
ebi-a-GCST90001572	pqeIhy	Malignant neoplasm of head and neck	ebi-a-GCST90001572.csv	MR Egger	27	-0.131283	0.116273	0.269579	-0.359179	0.0966131	0.87697	0.698249	1.10143	0.88 (0.70-1.10)
ebi-a-GCST90001572	pqeIhy	Malignant neoplasm of head and neck	ebi-a-GCST90001572.csv	Simple mode	27	-0.0869783	0.120468	0.476737	-0.323096	0.149139	0.916697	0.723904	1.16083	0.92 (0.72-1.16)
ebi-a-GCST90001572	pqeIhy	Malignant neoplasm of head and neck	ebi-a-GCST90001572.csv	Weighted mode	27	-0.10341	0.0662239	0.130492	-0.233209	0.0263889	0.901757	0.791988	1.02674	0.90 (0.79-1.03)
ebi-a-GCST90001573	OMNoXZ	Malignant neoplasm of head and neck	ebi-a-GCST90001573.csv	Inverse variance weighted	30	-0.00489233	0.0260007	0.85075	-0.0558536	0.046069	0.99512	0.945678	1.04715	1.00 (0.95-1.05)
ebi-a-GCST90001573	OMNoXZ	Malignant neoplasm of head and neck	ebi-a-GCST90001573.csv	Weighted median	30	-0.0246812	0.0367661	0.502028	-0.0967428	0.0473804	0.975621	0.907789	1.04852	0.98 (0.91-1.05)
ebi-a-GCST90001573	OMNoXZ	Malignant neoplasm of head and neck	ebi-a-GCST90001573.csv	MR Egger	30	-0.0199491	0.0352905	0.576383	-0.0891186	0.0492203	0.980249	0.914737	1.05045	0.98 (0.91-1.05)
ebi-a-GCST90001573	OMNoXZ	Malignant neoplasm of head and neck	ebi-a-GCST90001573.csv	Simple mode	30	-0.0328923	0.0547212	0.55245	-0.140146	0.0743612	0.967643	0.869231	1.0772	0.97 (0.87-1.08)
ebi-a-GCST90001573	OMNoXZ	Malignant neoplasm of head and neck	ebi-a-GCST90001573.csv	Weighted mode	30	-0.00416206	0.03932	0.916429	-0.0812292	0.0729051	0.995847	0.921982	1.07563	1.00 (0.92-1.08)
ebi-a-GCST90001574	1DlQwz	Malignant neoplasm of head and neck	ebi-a-GCST90001574.csv	Inverse variance weighted	27	0.00307065	0.049886	0.950919	-0.0947059	0.100847	1.00308	0.90964	1.10611	1.00 (0.91-1.11)
ebi-a-GCST90001574	1DlQwz	Malignant neoplasm of head and neck	ebi-a-GCST90001574.csv	Weighted median	27	-0.00693954	0.0474155	0.88364	-0.0998739	0.0859949	0.993084	0.904951	1.0898	0.99 (0.90-1.09)
ebi-a-GCST90001574	1DlQwz	Malignant neoplasm of head and neck	ebi-a-GCST90001574.csv	MR Egger	27	-0.00444722	0.0806324	0.956454	-0.162487	0.153592	0.995563	0.850027	1.16602	1.00 (0.85-1.17)
ebi-a-GCST90001574	1DlQwz	Malignant neoplasm of head and neck	ebi-a-GCST90001574.csv	Simple mode	27	-0.0194515	0.0806106	0.811214	-0.177448	0.138545	0.980737	0.837404	1.1486	0.98 (0.84-1.15)
ebi-a-GCST90001574	1DlQwz	Malignant neoplasm of head and neck	ebi-a-GCST90001574.csv	Weighted mode	27	-0.00116777	0.0499545	0.981528	-0.0990785	0.096743	0.998833	0.905672	1.10158	1.00 (0.91-1.10)
ebi-a-GCST90001575	J7LONh	Malignant neoplasm of head and neck	ebi-a-GCST90001575.csv	Inverse variance weighted	33	-0.0320001	0.0431346	0.458169	-0.116544	0.0525438	0.968506	0.889991	1.05395	0.97 (0.89-1.05)
ebi-a-GCST90001575	J7LONh	Malignant neoplasm of head and neck	ebi-a-GCST90001575.csv	Weighted median	33	-0.00665453	0.0479572	0.88964	-0.100651	0.0873415	0.993368	0.904249	1.09127	0.99 (0.90-1.09)
ebi-a-GCST90001575	J7LONh	Malignant neoplasm of head and neck	ebi-a-GCST90001575.csv	MR Egger	33	-0.00852087	0.0620681	0.891695	-0.130174	0.113133	0.991515	0.877942	1.11978	0.99 (0.88-1.12)
ebi-a-GCST90001575	J7LONh	Malignant neoplasm of head and neck	ebi-a-GCST90001575.csv	Simple mode	33	-0.0642136	0.0830839	0.445267	-0.227058	0.0986309	0.937805	0.796874	1.10366	0.94 (0.80-1.10)
ebi-a-GCST90001575	J7LONh	Malignant neoplasm of head and neck	ebi-a-GCST90001575.csv	Weighted mode	33	-0.0153521	0.0408988	0.709863	-0.0955138	0.0648095	0.984765	0.908906	1.06696	0.98 (0.91-1.07)
ebi-a-GCST90001576	wPQswX	Malignant neoplasm of head and neck	ebi-a-GCST90001576.csv	Inverse variance weighted	14	-0.134042	0.0682597	0.0495635	-0.267831	-0.000253386	0.874553	0.765037	0.999747	0.87 (0.77-1.00)
ebi-a-GCST90001576	wPQswX	Malignant neoplasm of head and neck	ebi-a-GCST90001576.csv	Weighted median	14	-0.106391	0.0987902	0.281508	-0.30002	0.087238	0.899073	0.740804	1.09116	0.90 (0.74-1.09)
ebi-a-GCST90001576	wPQswX	Malignant neoplasm of head and neck	ebi-a-GCST90001576.csv	MR Egger	14	-0.115181	0.140144	0.427176	-0.389863	0.159501	0.891205	0.67715	1.17293	0.89 (0.68-1.17)
ebi-a-GCST90001576	wPQswX	Malignant neoplasm of head and neck	ebi-a-GCST90001576.csv	Simple mode	14	-0.0728947	0.16719	0.66999	-0.400587	0.254798	0.929699	0.669927	1.2902	0.93 (0.67-1.29)
ebi-a-GCST90001576	wPQswX	Malignant neoplasm of head and neck	ebi-a-GCST90001576.csv	Weighted mode	14	-0.0936268	0.11199	0.418242	-0.313128	0.125874	0.910623	0.731157	1.13414	0.91 (0.73-1.13)
ebi-a-GCST90001577	k0SavU	Malignant neoplasm of head and neck	ebi-a-GCST90001577.csv	Inverse variance weighted	25	-0.00540039	0.0446341	0.903697	-0.0928831	0.0820824	0.994614	0.9113	1.08555	0.99 (0.91-1.09)
ebi-a-GCST90001577	k0SavU	Malignant neoplasm of head and neck	ebi-a-GCST90001577.csv	Weighted median	25	0.0121197	0.0651692	0.852466	-0.115612	0.139851	1.01219	0.890821	1.1501	1.01 (0.89-1.15)
ebi-a-GCST90001577	k0SavU	Malignant neoplasm of head and neck	ebi-a-GCST90001577.csv	MR Egger	25	-0.0250065	0.0663491	0.709708	-0.155051	0.105038	0.975304	0.856372	1.11075	0.98 (0.86-1.11)
ebi-a-GCST90001577	k0SavU	Malignant neoplasm of head and neck	ebi-a-GCST90001577.csv	Simple mode	25	0.0382796	0.111539	0.73444	-0.180337	0.256896	1.03902	0.834989	1.29291	1.04 (0.83-1.29)
ebi-a-GCST90001577	k0SavU	Malignant neoplasm of head and neck	ebi-a-GCST90001577.csv	Weighted mode	25	0.0194328	0.060718	0.7517	-0.0995744	0.13844	1.01962	0.905223	1.14848	1.02 (0.91-1.15)
ebi-a-GCST90001578	42uYK1	Malignant neoplasm of head and neck	ebi-a-GCST90001578.csv	Inverse variance weighted	22	0.0341972	0.0503293	0.49684	-0.0644482	0.132843	1.03479	0.937585	1.14207	1.03 (0.94-1.14)
ebi-a-GCST90001578	42uYK1	Malignant neoplasm of head and neck	ebi-a-GCST90001578.csv	Weighted median	22	0.0430713	0.0778764	0.580213	-0.109566	0.195709	1.04401	0.896223	1.21617	1.04 (0.90-1.22)
ebi-a-GCST90001578	42uYK1	Malignant neoplasm of head and neck	ebi-a-GCST90001578.csv	MR Egger	22	-0.0171167	0.0985388	0.863844	-0.210253	0.176019	0.983029	0.810379	1.19246	0.98 (0.81-1.19)
ebi-a-GCST90001578	42uYK1	Malignant neoplasm of head and neck	ebi-a-GCST90001578.csv	Simple mode	22	0.0588958	0.125751	0.644357	-0.187576	0.305368	1.06066	0.828966	1.35712	1.06 (0.83-1.36)
ebi-a-GCST90001578	42uYK1	Malignant neoplasm of head and neck	ebi-a-GCST90001578.csv	Weighted mode	22	0.0542707	0.0940484	0.57004	-0.130064	0.238606	1.05577	0.878039	1.26948	1.06 (0.88-1.27)
ebi-a-GCST90001579	Nz3uCB	Malignant neoplasm of head and neck	ebi-a-GCST90001579.csv	Inverse variance weighted	23	-0.00131293	0.0310878	0.966313	-0.0622449	0.0596191	0.998688	0.939653	1.06143	1.00 (0.94-1.06)
ebi-a-GCST90001579	Nz3uCB	Malignant neoplasm of head and neck	ebi-a-GCST90001579.csv	Weighted median	23	-0.0154168	0.0455152	0.734823	-0.104627	0.0737931	0.984701	0.900661	1.07658	0.98 (0.90-1.08)
ebi-a-GCST90001579	Nz3uCB	Malignant neoplasm of head and neck	ebi-a-GCST90001579.csv	MR Egger	23	-0.0234437	0.0403501	0.56742	-0.10253	0.0556425	0.976829	0.902551	1.05722	0.98 (0.90-1.06)
ebi-a-GCST90001579	Nz3uCB	Malignant neoplasm of head and neck	ebi-a-GCST90001579.csv	Simple mode	23	0.0457229	0.0943647	0.632796	-0.139232	0.230678	1.04678	0.870026	1.25945	1.05 (0.87-1.26)
ebi-a-GCST90001579	Nz3uCB	Malignant neoplasm of head and neck	ebi-a-GCST90001579.csv	Weighted mode	23	-0.0161881	0.0374257	0.669559	-0.0895425	0.0571663	0.983942	0.914349	1.05883	0.98 (0.91-1.06)
ebi-a-GCST90001580	8UMDY5	Malignant neoplasm of head and neck	ebi-a-GCST90001580.csv	Inverse variance weighted	35	-0.0122161	0.03512	0.727962	-0.0810513	0.0566191	0.987858	0.922146	1.05825	0.99 (0.92-1.06)
ebi-a-GCST90001580	8UMDY5	Malignant neoplasm of head and neck	ebi-a-GCST90001580.csv	Weighted median	35	-0.00772183	0.0494553	0.875925	-0.104654	0.0892106	0.992308	0.900636	1.09331	0.99 (0.90-1.09)
ebi-a-GCST90001580	8UMDY5	Malignant neoplasm of head and neck	ebi-a-GCST90001580.csv	MR Egger	35	0.0204861	0.0588701	0.730059	-0.0948992	0.135871	1.0207	0.909465	1.14553	1.02 (0.91-1.15)
ebi-a-GCST90001580	8UMDY5	Malignant neoplasm of head and neck	ebi-a-GCST90001580.csv	Simple mode	35	0.0788758	0.0941745	0.408133	-0.105706	0.263458	1.08207	0.899689	1.30142	1.08 (0.90-1.30)
ebi-a-GCST90001580	8UMDY5	Malignant neoplasm of head and neck	ebi-a-GCST90001580.csv	Weighted mode	35	0.0132032	0.0511129	0.797721	-0.086978	0.113384	1.01329	0.916697	1.12006	1.01 (0.92-1.12)
ebi-a-GCST90001581	2kXiIg	Malignant neoplasm of head and neck	ebi-a-GCST90001581.csv	Inverse variance weighted	25	-0.030911	0.0354418	0.383119	-0.100377	0.0385549	0.969562	0.904496	1.03931	0.97 (0.90-1.04)
ebi-a-GCST90001581	2kXiIg	Malignant neoplasm of head and neck	ebi-a-GCST90001581.csv	Weighted median	25	0.0393403	0.0419409	0.348247	-0.0428638	0.121544	1.04012	0.958042	1.12924	1.04 (0.96-1.13)
ebi-a-GCST90001581	2kXiIg	Malignant neoplasm of head and neck	ebi-a-GCST90001581.csv	MR Egger	25	0.0286568	0.0420988	0.502855	-0.0538569	0.11117	1.02907	0.947568	1.11759	1.03 (0.95-1.12)
ebi-a-GCST90001581	2kXiIg	Malignant neoplasm of head and neck	ebi-a-GCST90001581.csv	Simple mode	25	-0.252017	0.120276	0.0468715	-0.487758	-0.0162765	0.777231	0.614001	0.983855	0.78 (0.61-0.98)
ebi-a-GCST90001581	2kXiIg	Malignant neoplasm of head and neck	ebi-a-GCST90001581.csv	Weighted mode	25	0.0292897	0.0415806	0.487958	-0.0522082	0.110788	1.02972	0.949131	1.11716	1.03 (0.95-1.12)
ebi-a-GCST90001582	0I8ddm	Malignant neoplasm of head and neck	ebi-a-GCST90001582.csv	Inverse variance weighted	24	-0.0303191	0.0320331	0.343897	-0.093104	0.0324658	0.970136	0.911099	1.033	0.97 (0.91-1.03)
ebi-a-GCST90001582	0I8ddm	Malignant neoplasm of head and neck	ebi-a-GCST90001582.csv	Weighted median	24	-0.00750483	0.0308158	0.807588	-0.0679038	0.0528941	0.992523	0.93435	1.05432	0.99 (0.93-1.05)
ebi-a-GCST90001582	0I8ddm	Malignant neoplasm of head and neck	ebi-a-GCST90001582.csv	MR Egger	24	0.00174579	0.0363268	0.962104	-0.0694547	0.0729463	1.00175	0.932902	1.07567	1.00 (0.93-1.08)
ebi-a-GCST90001582	0I8ddm	Malignant neoplasm of head and neck	ebi-a-GCST90001582.csv	Simple mode	24	0.0405444	0.0930997	0.667263	-0.141931	0.22302	1.04138	0.867681	1.24985	1.04 (0.87-1.25)
ebi-a-GCST90001582	0I8ddm	Malignant neoplasm of head and neck	ebi-a-GCST90001582.csv	Weighted mode	24	-0.00396715	0.0261326	0.880662	-0.055187	0.0472527	0.996041	0.946308	1.04839	1.00 (0.95-1.05)
ebi-a-GCST90001583	kN60WB	Malignant neoplasm of head and neck	ebi-a-GCST90001583.csv	Inverse variance weighted	23	-0.0169416	0.0241811	0.483543	-0.0643366	0.0304533	0.983201	0.937689	1.03092	0.98 (0.94-1.03)
ebi-a-GCST90001583	kN60WB	Malignant neoplasm of head and neck	ebi-a-GCST90001583.csv	Weighted median	23	-0.000500237	0.026988	0.985212	-0.0533967	0.0523963	0.9995	0.948004	1.05379	1.00 (0.95-1.05)
ebi-a-GCST90001583	kN60WB	Malignant neoplasm of head and neck	ebi-a-GCST90001583.csv	MR Egger	23	0.0149596	0.0257929	0.568094	-0.0355945	0.0655136	1.01507	0.965032	1.06771	1.02 (0.97-1.07)
ebi-a-GCST90001583	kN60WB	Malignant neoplasm of head and neck	ebi-a-GCST90001583.csv	Simple mode	23	-0.070642	0.0585202	0.240198	-0.185342	0.0440576	0.931795	0.83082	1.04504	0.93 (0.83-1.05)
ebi-a-GCST90001583	kN60WB	Malignant neoplasm of head and neck	ebi-a-GCST90001583.csv	Weighted mode	23	-0.00565586	0.0221591	0.80091	-0.0490877	0.037776	0.99436	0.952098	1.0385	0.99 (0.95-1.04)
ebi-a-GCST90001584	tpXXqK	Malignant neoplasm of head and neck	ebi-a-GCST90001584.csv	Inverse variance weighted	24	0.0131726	0.0516559	0.798718	-0.0880729	0.114418	1.01326	0.915694	1.12122	1.01 (0.92-1.12)
ebi-a-GCST90001584	tpXXqK	Malignant neoplasm of head and neck	ebi-a-GCST90001584.csv	Weighted median	24	-0.023594	0.0679336	0.728359	-0.156744	0.109556	0.976682	0.854923	1.11578	0.98 (0.85-1.12)
ebi-a-GCST90001584	tpXXqK	Malignant neoplasm of head and neck	ebi-a-GCST90001584.csv	MR Egger	24	-0.120981	0.0728619	0.111018	-0.26379	0.0218283	0.886051	0.768135	1.02207	0.89 (0.77-1.02)
ebi-a-GCST90001584	tpXXqK	Malignant neoplasm of head and neck	ebi-a-GCST90001584.csv	Simple mode	24	-0.000645182	0.101508	0.994984	-0.199601	0.198311	0.999355	0.819057	1.21934	1.00 (0.82-1.22)
ebi-a-GCST90001584	tpXXqK	Malignant neoplasm of head and neck	ebi-a-GCST90001584.csv	Weighted mode	24	-0.0488691	0.0694467	0.488688	-0.184985	0.0872465	0.952306	0.831117	1.09117	0.95 (0.83-1.09)
ebi-a-GCST90001585	60z1ya	Malignant neoplasm of head and neck	ebi-a-GCST90001585.csv	Inverse variance weighted	39	-0.00113398	0.0341502	0.973511	-0.0680685	0.0658005	0.998867	0.934197	1.06801	1.00 (0.93-1.07)
ebi-a-GCST90001585	60z1ya	Malignant neoplasm of head and neck	ebi-a-GCST90001585.csv	Weighted median	39	-0.00572256	0.0575589	0.920804	-0.118538	0.107093	0.994294	0.888218	1.11304	0.99 (0.89-1.11)
ebi-a-GCST90001585	60z1ya	Malignant neoplasm of head and neck	ebi-a-GCST90001585.csv	MR Egger	39	0.0167292	0.066444	0.802606	-0.113501	0.146959	1.01687	0.892703	1.15831	1.02 (0.89-1.16)
ebi-a-GCST90001585	60z1ya	Malignant neoplasm of head and neck	ebi-a-GCST90001585.csv	Simple mode	39	0.0426986	0.0928211	0.648131	-0.139231	0.224628	1.04362	0.870027	1.25186	1.04 (0.87-1.25)
ebi-a-GCST90001585	60z1ya	Malignant neoplasm of head and neck	ebi-a-GCST90001585.csv	Weighted mode	39	0.0119631	0.0566874	0.833986	-0.0991441	0.12307	1.01203	0.905612	1.13096	1.01 (0.91-1.13)
ebi-a-GCST90001586	SpL9TC	Malignant neoplasm of head and neck	ebi-a-GCST90001586.csv	Inverse variance weighted	28	-0.0190788	0.0217524	0.380439	-0.0617135	0.0235559	0.981102	0.940152	1.02384	0.98 (0.94-1.02)
ebi-a-GCST90001586	SpL9TC	Malignant neoplasm of head and neck	ebi-a-GCST90001586.csv	Weighted median	28	-0.0187913	0.0232789	0.419538	-0.0644179	0.0268354	0.981384	0.937613	1.0272	0.98 (0.94-1.03)
ebi-a-GCST90001586	SpL9TC	Malignant neoplasm of head and neck	ebi-a-GCST90001586.csv	MR Egger	28	-0.00573213	0.0245128	0.816939	-0.0537772	0.042313	0.994284	0.947643	1.04322	0.99 (0.95-1.04)
ebi-a-GCST90001586	SpL9TC	Malignant neoplasm of head and neck	ebi-a-GCST90001586.csv	Simple mode	28	0.140501	0.0917977	0.137515	-0.0394229	0.320424	1.15085	0.961344	1.37771	1.15 (0.96-1.38)
ebi-a-GCST90001586	SpL9TC	Malignant neoplasm of head and neck	ebi-a-GCST90001586.csv	Weighted mode	28	-0.0174512	0.0219187	0.432873	-0.0604119	0.0255095	0.9827	0.941377	1.02584	0.98 (0.94-1.03)
ebi-a-GCST90001587	XHs8E9	Malignant neoplasm of head and neck	ebi-a-GCST90001587.csv	Inverse variance weighted	25	0.0713185	0.0632923	0.259822	-0.0527343	0.195371	1.07392	0.948632	1.21576	1.07 (0.95-1.22)
ebi-a-GCST90001587	XHs8E9	Malignant neoplasm of head and neck	ebi-a-GCST90001587.csv	Weighted median	25	0.0543299	0.0811732	0.503299	-0.10477	0.213429	1.05583	0.900532	1.23792	1.06 (0.90-1.24)
ebi-a-GCST90001587	XHs8E9	Malignant neoplasm of head and neck	ebi-a-GCST90001587.csv	MR Egger	25	-0.131533	0.115756	0.267534	-0.358414	0.0953485	0.87675	0.698784	1.10004	0.88 (0.70-1.10)
ebi-a-GCST90001587	XHs8E9	Malignant neoplasm of head and neck	ebi-a-GCST90001587.csv	Simple mode	25	0.319293	0.194098	0.113004	-0.0611386	0.699724	1.37615	0.940693	2.0132	1.38 (0.94-2.01)
ebi-a-GCST90001587	XHs8E9	Malignant neoplasm of head and neck	ebi-a-GCST90001587.csv	Weighted mode	25	-0.141252	0.113172	0.22403	-0.363069	0.080566	0.868271	0.695538	1.0839	0.87 (0.70-1.08)
ebi-a-GCST90001588	5qTryq	Malignant neoplasm of head and neck	ebi-a-GCST90001588.csv	Inverse variance weighted	30	0.000881969	0.0421376	0.983301	-0.0817077	0.0834717	1.00088	0.921541	1.08705	1.00 (0.92-1.09)
ebi-a-GCST90001588	5qTryq	Malignant neoplasm of head and neck	ebi-a-GCST90001588.csv	Weighted median	30	0.0337322	0.0592568	0.569183	-0.082411	0.149876	1.03431	0.920893	1.16169	1.03 (0.92-1.16)
ebi-a-GCST90001588	5qTryq	Malignant neoplasm of head and neck	ebi-a-GCST90001588.csv	MR Egger	30	-0.0210172	0.0797251	0.794003	-0.177278	0.135244	0.979202	0.837547	1.14482	0.98 (0.84-1.14)
ebi-a-GCST90001588	5qTryq	Malignant neoplasm of head and neck	ebi-a-GCST90001588.csv	Simple mode	30	0.0210147	0.12999	0.872692	-0.233766	0.275795	1.02124	0.791547	1.31758	1.02 (0.79-1.32)
ebi-a-GCST90001588	5qTryq	Malignant neoplasm of head and neck	ebi-a-GCST90001588.csv	Weighted mode	30	0.0807366	0.0980278	0.416884	-0.111398	0.272871	1.08409	0.894583	1.31373	1.08 (0.89-1.31)
ebi-a-GCST90001589	yvjC09	Malignant neoplasm of head and neck	ebi-a-GCST90001589.csv	Inverse variance weighted	15	-0.0979435	0.0767827	0.202099	-0.248437	0.0525505	0.9067	0.780019	1.05396	0.91 (0.78-1.05)
ebi-a-GCST90001589	yvjC09	Malignant neoplasm of head and neck	ebi-a-GCST90001589.csv	Weighted median	15	-0.0585338	0.0948053	0.536964	-0.244352	0.127285	0.943146	0.783212	1.13574	0.94 (0.78-1.14)
ebi-a-GCST90001589	yvjC09	Malignant neoplasm of head and neck	ebi-a-GCST90001589.csv	MR Egger	15	-0.0908198	0.153684	0.564687	-0.392041	0.210402	0.913182	0.675676	1.23417	0.91 (0.68-1.23)
ebi-a-GCST90001589	yvjC09	Malignant neoplasm of head and neck	ebi-a-GCST90001589.csv	Simple mode	15	-0.106028	0.136302	0.449581	-0.373179	0.161124	0.8994	0.688542	1.17483	0.90 (0.69-1.17)
ebi-a-GCST90001589	yvjC09	Malignant neoplasm of head and neck	ebi-a-GCST90001589.csv	Weighted mode	15	-0.0676374	0.109155	0.545446	-0.281582	0.146307	0.934599	0.754589	1.15755	0.93 (0.75-1.16)
ebi-a-GCST90001590	jo3pt9	Malignant neoplasm of head and neck	ebi-a-GCST90001590.csv	Inverse variance weighted	19	-0.0472509	0.0508642	0.352908	-0.146945	0.0524428	0.953848	0.863342	1.05384	0.95 (0.86-1.05)
ebi-a-GCST90001590	jo3pt9	Malignant neoplasm of head and neck	ebi-a-GCST90001590.csv	Weighted median	19	-0.0410711	0.0488301	0.40029	-0.136778	0.0546358	0.959761	0.872164	1.05616	0.96 (0.87-1.06)
ebi-a-GCST90001590	jo3pt9	Malignant neoplasm of head and neck	ebi-a-GCST90001590.csv	MR Egger	19	-0.0154879	0.0676236	0.821578	-0.14803	0.117054	0.984631	0.862405	1.12418	0.98 (0.86-1.12)
ebi-a-GCST90001590	jo3pt9	Malignant neoplasm of head and neck	ebi-a-GCST90001590.csv	Simple mode	19	-0.100497	0.0964236	0.311095	-0.289487	0.0884933	0.904388	0.748647	1.09253	0.90 (0.75-1.09)
ebi-a-GCST90001590	jo3pt9	Malignant neoplasm of head and neck	ebi-a-GCST90001590.csv	Weighted mode	19	-0.0421727	0.0428203	0.337738	-0.1261	0.041755	0.958704	0.881526	1.04264	0.96 (0.88-1.04)
ebi-a-GCST90001591	zCQ15W	Malignant neoplasm of head and neck	ebi-a-GCST90001591.csv	Inverse variance weighted	19	-0.0209411	0.059363	0.724265	-0.137293	0.0954104	0.979277	0.871715	1.10011	0.98 (0.87-1.10)
ebi-a-GCST90001591	zCQ15W	Malignant neoplasm of head and neck	ebi-a-GCST90001591.csv	Weighted median	19	0.0397109	0.0678989	0.558646	-0.093371	0.172793	1.04051	0.910856	1.18862	1.04 (0.91-1.19)
ebi-a-GCST90001591	zCQ15W	Malignant neoplasm of head and neck	ebi-a-GCST90001591.csv	MR Egger	19	0.111763	0.0880566	0.221464	-0.0608274	0.284354	1.11825	0.940986	1.3289	1.12 (0.94-1.33)
ebi-a-GCST90001591	zCQ15W	Malignant neoplasm of head and neck	ebi-a-GCST90001591.csv	Simple mode	19	-0.0460126	0.103284	0.661273	-0.248449	0.156424	0.95503	0.78001	1.16932	0.96 (0.78-1.17)
ebi-a-GCST90001591	zCQ15W	Malignant neoplasm of head and neck	ebi-a-GCST90001591.csv	Weighted mode	19	0.0384625	0.0573161	0.510703	-0.073877	0.150802	1.03921	0.928786	1.16277	1.04 (0.93-1.16)
ebi-a-GCST90001592	mwlglU	Malignant neoplasm of head and neck	ebi-a-GCST90001592.csv	Inverse variance weighted	28	0.0830335	0.0328507	0.0114846	0.018646	0.147421	1.08658	1.01882	1.15884	1.09 (1.02-1.16)
ebi-a-GCST90001592	mwlglU	Malignant neoplasm of head and neck	ebi-a-GCST90001592.csv	Weighted median	28	0.0355698	0.0308828	0.249417	-0.0249605	0.0961	1.03621	0.975348	1.10087	1.04 (0.98-1.10)
ebi-a-GCST90001592	mwlglU	Malignant neoplasm of head and neck	ebi-a-GCST90001592.csv	MR Egger	28	0.035158	0.0368395	0.348694	-0.0370475	0.107363	1.03578	0.96363	1.11334	1.04 (0.96-1.11)
ebi-a-GCST90001592	mwlglU	Malignant neoplasm of head and neck	ebi-a-GCST90001592.csv	Simple mode	28	0.175183	0.101409	0.0955045	-0.023579	0.373945	1.19146	0.976697	1.45346	1.19 (0.98-1.45)
ebi-a-GCST90001592	mwlglU	Malignant neoplasm of head and neck	ebi-a-GCST90001592.csv	Weighted mode	28	0.0387969	0.0251881	0.13513	-0.0105718	0.0881657	1.03956	0.989484	1.09217	1.04 (0.99-1.09)
ebi-a-GCST90001593	vFH0py	Malignant neoplasm of head and neck	ebi-a-GCST90001593.csv	Inverse variance weighted	28	0.0841958	0.0481175	0.0801533	-0.0101144	0.178506	1.08784	0.989937	1.19543	1.09 (0.99-1.20)
ebi-a-GCST90001593	vFH0py	Malignant neoplasm of head and neck	ebi-a-GCST90001593.csv	Weighted median	28	-0.00380892	0.0556737	0.945455	-0.112929	0.105311	0.996198	0.893214	1.11106	1.00 (0.89-1.11)
ebi-a-GCST90001593	vFH0py	Malignant neoplasm of head and neck	ebi-a-GCST90001593.csv	MR Egger	28	-0.0649171	0.0717973	0.374207	-0.20564	0.0758057	0.937145	0.814126	1.07875	0.94 (0.81-1.08)
ebi-a-GCST90001593	vFH0py	Malignant neoplasm of head and neck	ebi-a-GCST90001593.csv	Simple mode	28	0.0488589	0.122725	0.693675	-0.191683	0.2894	1.05007	0.825569	1.33563	1.05 (0.83-1.34)
ebi-a-GCST90001593	vFH0py	Malignant neoplasm of head and neck	ebi-a-GCST90001593.csv	Weighted mode	28	-0.00704777	0.0513491	0.89185	-0.107692	0.0935965	0.992977	0.897904	1.09812	0.99 (0.90-1.10)
ebi-a-GCST90001594	GyGO78	Malignant neoplasm of head and neck	ebi-a-GCST90001594.csv	Inverse variance weighted	17	0.0766143	0.0565306	0.175331	-0.0341856	0.187414	1.07963	0.966392	1.20613	1.08 (0.97-1.21)
ebi-a-GCST90001594	GyGO78	Malignant neoplasm of head and neck	ebi-a-GCST90001594.csv	Weighted median	17	0.137215	0.0725321	0.0585207	-0.00494837	0.279377	1.14707	0.995064	1.32231	1.15 (1.00-1.32)
ebi-a-GCST90001594	GyGO78	Malignant neoplasm of head and neck	ebi-a-GCST90001594.csv	MR Egger	17	0.147509	0.105424	0.182092	-0.0591223	0.354141	1.15894	0.942591	1.42496	1.16 (0.94-1.42)
ebi-a-GCST90001594	GyGO78	Malignant neoplasm of head and neck	ebi-a-GCST90001594.csv	Simple mode	17	0.152448	0.108596	0.179489	-0.0604008	0.365297	1.16468	0.941387	1.44094	1.16 (0.94-1.44)
ebi-a-GCST90001594	GyGO78	Malignant neoplasm of head and neck	ebi-a-GCST90001594.csv	Weighted mode	17	0.12662	0.0802283	0.134074	-0.0306278	0.283867	1.13499	0.969837	1.32826	1.13 (0.97-1.33)
ebi-a-GCST90001595	D44GeI	Malignant neoplasm of head and neck	ebi-a-GCST90001595.csv	Inverse variance weighted	7	0.116227	0.110569	0.29318	-0.100489	0.332943	1.12325	0.904395	1.39507	1.12 (0.90-1.40)
ebi-a-GCST90001595	D44GeI	Malignant neoplasm of head and neck	ebi-a-GCST90001595.csv	Weighted median	7	0.02505	0.141966	0.859939	-0.253202	0.303302	1.02537	0.776311	1.35432	1.03 (0.78-1.35)
ebi-a-GCST90001595	D44GeI	Malignant neoplasm of head and neck	ebi-a-GCST90001595.csv	MR Egger	7	-0.209592	0.315751	0.536202	-0.828464	0.409279	0.810915	0.43672	1.50573	0.81 (0.44-1.51)
ebi-a-GCST90001595	D44GeI	Malignant neoplasm of head and neck	ebi-a-GCST90001595.csv	Simple mode	7	0.397192	0.207588	0.104221	-0.00968103	0.804065	1.48764	0.990366	2.23461	1.49 (0.99-2.23)
ebi-a-GCST90001595	D44GeI	Malignant neoplasm of head and neck	ebi-a-GCST90001595.csv	Weighted mode	7	-0.0400935	0.173	0.82443	-0.379173	0.298986	0.9607	0.684427	1.34849	0.96 (0.68-1.35)
ebi-a-GCST90001596	Cf5cvT	Malignant neoplasm of head and neck	ebi-a-GCST90001596.csv	Inverse variance weighted	27	-0.0248934	0.0287177	0.386033	-0.0811801	0.0313932	0.975414	0.922028	1.03189	0.98 (0.92-1.03)
ebi-a-GCST90001596	Cf5cvT	Malignant neoplasm of head and neck	ebi-a-GCST90001596.csv	Weighted median	27	-0.0230588	0.0508758	0.650378	-0.122775	0.0766578	0.977205	0.884462	1.07967	0.98 (0.88-1.08)
ebi-a-GCST90001596	Cf5cvT	Malignant neoplasm of head and neck	ebi-a-GCST90001596.csv	MR Egger	27	0.0532439	0.0374412	0.167364	-0.0201408	0.126629	1.05469	0.980061	1.135	1.05 (0.98-1.13)
ebi-a-GCST90001596	Cf5cvT	Malignant neoplasm of head and neck	ebi-a-GCST90001596.csv	Simple mode	27	-0.181808	0.0943438	0.0649648	-0.366721	0.00310633	0.833762	0.693003	1.00311	0.83 (0.69-1.00)
ebi-a-GCST90001596	Cf5cvT	Malignant neoplasm of head and neck	ebi-a-GCST90001596.csv	Weighted mode	27	-0.0221314	0.0482552	0.65031	-0.116712	0.0724488	0.978112	0.889842	1.07514	0.98 (0.89-1.08)
ebi-a-GCST90001597	QjUcOJ	Malignant neoplasm of head and neck	ebi-a-GCST90001597.csv	Inverse variance weighted	23	-0.00391799	0.0464466	0.932774	-0.0949533	0.0871173	0.99609	0.909415	1.09102	1.00 (0.91-1.09)
ebi-a-GCST90001597	QjUcOJ	Malignant neoplasm of head and neck	ebi-a-GCST90001597.csv	Weighted median	23	-0.0039618	0.0625965	0.949535	-0.126651	0.118727	0.996046	0.881041	1.12606	1.00 (0.88-1.13)
ebi-a-GCST90001597	QjUcOJ	Malignant neoplasm of head and neck	ebi-a-GCST90001597.csv	MR Egger	23	0.097152	0.0886507	0.285534	-0.0766035	0.270907	1.10203	0.926257	1.31115	1.10 (0.93-1.31)
ebi-a-GCST90001597	QjUcOJ	Malignant neoplasm of head and neck	ebi-a-GCST90001597.csv	Simple mode	23	-0.116889	0.126464	0.365366	-0.364759	0.130981	0.889684	0.694364	1.13995	0.89 (0.69-1.14)
ebi-a-GCST90001597	QjUcOJ	Malignant neoplasm of head and neck	ebi-a-GCST90001597.csv	Weighted mode	23	0.104505	0.0796369	0.202955	-0.0515828	0.260594	1.11016	0.949725	1.2977	1.11 (0.95-1.30)
ebi-a-GCST90001598	FfeTBG	Malignant neoplasm of head and neck	ebi-a-GCST90001598.csv	Inverse variance weighted	21	-0.131438	0.0529715	0.0130906	-0.235262	-0.0276138	0.876834	0.790364	0.972764	0.88 (0.79-0.97)
ebi-a-GCST90001598	FfeTBG	Malignant neoplasm of head and neck	ebi-a-GCST90001598.csv	Weighted median	21	-0.121389	0.0738558	0.100261	-0.266146	0.0233687	0.88569	0.766327	1.02364	0.89 (0.77-1.02)
ebi-a-GCST90001598	FfeTBG	Malignant neoplasm of head and neck	ebi-a-GCST90001598.csv	MR Egger	21	-0.106978	0.12161	0.390021	-0.345333	0.131377	0.898545	0.707984	1.1404	0.90 (0.71-1.14)
ebi-a-GCST90001598	FfeTBG	Malignant neoplasm of head and neck	ebi-a-GCST90001598.csv	Simple mode	21	-0.150676	0.129297	0.257591	-0.404098	0.102747	0.860127	0.667579	1.10821	0.86 (0.67-1.11)
ebi-a-GCST90001598	FfeTBG	Malignant neoplasm of head and neck	ebi-a-GCST90001598.csv	Weighted mode	21	-0.0224707	0.103538	0.830385	-0.225406	0.180464	0.97778	0.798192	1.19777	0.98 (0.80-1.20)
ebi-a-GCST90001599	y01gZt	Malignant neoplasm of head and neck	ebi-a-GCST90001599.csv	Inverse variance weighted	18	0.0389362	0.0526022	0.459178	-0.0641641	0.142036	1.0397	0.937851	1.15262	1.04 (0.94-1.15)
ebi-a-GCST90001599	y01gZt	Malignant neoplasm of head and neck	ebi-a-GCST90001599.csv	Weighted median	18	0.0105698	0.0759762	0.889356	-0.138344	0.159483	1.01063	0.870799	1.1729	1.01 (0.87-1.17)
ebi-a-GCST90001599	y01gZt	Malignant neoplasm of head and neck	ebi-a-GCST90001599.csv	MR Egger	18	0.124025	0.102248	0.242739	-0.0763802	0.324431	1.13204	0.926464	1.38324	1.13 (0.93-1.38)
ebi-a-GCST90001599	y01gZt	Malignant neoplasm of head and neck	ebi-a-GCST90001599.csv	Simple mode	18	-0.0618835	0.131011	0.642682	-0.318665	0.194898	0.939992	0.727119	1.21519	0.94 (0.73-1.22)
ebi-a-GCST90001599	y01gZt	Malignant neoplasm of head and neck	ebi-a-GCST90001599.csv	Weighted mode	18	0.0302425	0.0949039	0.753863	-0.155769	0.216254	1.0307	0.855757	1.24142	1.03 (0.86-1.24)
ebi-a-GCST90001600	DGyTF1	Malignant neoplasm of head and neck	ebi-a-GCST90001600.csv	Inverse variance weighted	9	-0.046444	0.033907	0.170767	-0.112902	0.0200138	0.954618	0.893238	1.02022	0.95 (0.89-1.02)
ebi-a-GCST90001600	DGyTF1	Malignant neoplasm of head and neck	ebi-a-GCST90001600.csv	Weighted median	9	-0.0454733	0.0415664	0.273958	-0.126943	0.0359968	0.955545	0.880783	1.03665	0.96 (0.88-1.04)
ebi-a-GCST90001600	DGyTF1	Malignant neoplasm of head and neck	ebi-a-GCST90001600.csv	MR Egger	9	-0.0607216	0.0494858	0.259467	-0.157714	0.0362706	0.941085	0.854094	1.03694	0.94 (0.85-1.04)
ebi-a-GCST90001600	DGyTF1	Malignant neoplasm of head and neck	ebi-a-GCST90001600.csv	Simple mode	9	0.0710772	0.100568	0.49978	-0.126035	0.26819	1.07366	0.881584	1.3076	1.07 (0.88-1.31)
ebi-a-GCST90001600	DGyTF1	Malignant neoplasm of head and neck	ebi-a-GCST90001600.csv	Weighted mode	9	-0.046338	0.0372862	0.249143	-0.119419	0.0267429	0.954719	0.887436	1.0271	0.95 (0.89-1.03)
ebi-a-GCST90001601	aHozFC	Malignant neoplasm of head and neck	ebi-a-GCST90001601.csv	Inverse variance weighted	16	-0.0261268	0.0772607	0.735239	-0.177558	0.125304	0.974212	0.837313	1.13349	0.97 (0.84-1.13)
ebi-a-GCST90001601	aHozFC	Malignant neoplasm of head and neck	ebi-a-GCST90001601.csv	Weighted median	16	0.00642978	0.0771647	0.933593	-0.144813	0.157673	1.00645	0.865184	1.17078	1.01 (0.87-1.17)
ebi-a-GCST90001601	aHozFC	Malignant neoplasm of head and neck	ebi-a-GCST90001601.csv	MR Egger	16	-0.0214656	0.125751	0.866902	-0.267937	0.225005	0.978763	0.764956	1.25233	0.98 (0.76-1.25)
ebi-a-GCST90001601	aHozFC	Malignant neoplasm of head and neck	ebi-a-GCST90001601.csv	Simple mode	16	-0.181164	0.134331	0.197464	-0.444454	0.0821252	0.834298	0.641174	1.08559	0.83 (0.64-1.09)
ebi-a-GCST90001601	aHozFC	Malignant neoplasm of head and neck	ebi-a-GCST90001601.csv	Weighted mode	16	-0.0161124	0.0883757	0.857775	-0.189329	0.157104	0.984017	0.827514	1.17012	0.98 (0.83-1.17)
ebi-a-GCST90001602	r8ILx5	Malignant neoplasm of head and neck	ebi-a-GCST90001602.csv	Inverse variance weighted	21	0.0188556	0.0340206	0.579414	-0.0478247	0.0855359	1.01903	0.953301	1.0893	1.02 (0.95-1.09)
ebi-a-GCST90001602	r8ILx5	Malignant neoplasm of head and neck	ebi-a-GCST90001602.csv	Weighted median	21	0.0388825	0.0447508	0.38492	-0.0488291	0.126594	1.03965	0.952344	1.13496	1.04 (0.95-1.13)
ebi-a-GCST90001602	r8ILx5	Malignant neoplasm of head and neck	ebi-a-GCST90001602.csv	MR Egger	21	0.044021	0.0417928	0.305408	-0.0378928	0.125935	1.045	0.962816	1.13421	1.05 (0.96-1.13)
ebi-a-GCST90001602	r8ILx5	Malignant neoplasm of head and neck	ebi-a-GCST90001602.csv	Simple mode	21	-0.0243401	0.103144	0.815847	-0.226503	0.177823	0.975954	0.797317	1.19461	0.98 (0.80-1.19)
ebi-a-GCST90001602	r8ILx5	Malignant neoplasm of head and neck	ebi-a-GCST90001602.csv	Weighted mode	21	0.0361109	0.0369639	0.340277	-0.0363383	0.10856	1.03677	0.964314	1.11467	1.04 (0.96-1.11)
ebi-a-GCST90001603	YMK8CN	Malignant neoplasm of head and neck	ebi-a-GCST90001603.csv	Inverse variance weighted	20	0.0577674	0.0852424	0.497972	-0.109308	0.224842	1.05947	0.896455	1.25213	1.06 (0.90-1.25)
ebi-a-GCST90001603	YMK8CN	Malignant neoplasm of head and neck	ebi-a-GCST90001603.csv	Weighted median	20	0.102428	0.0863803	0.23571	-0.0668775	0.271733	1.10786	0.93531	1.31224	1.11 (0.94-1.31)
ebi-a-GCST90001603	YMK8CN	Malignant neoplasm of head and neck	ebi-a-GCST90001603.csv	MR Egger	20	0.111411	0.173394	0.528626	-0.22844	0.451263	1.11785	0.795774	1.57029	1.12 (0.80-1.57)
ebi-a-GCST90001603	YMK8CN	Malignant neoplasm of head and neck	ebi-a-GCST90001603.csv	Simple mode	20	0.123263	0.178956	0.499282	-0.227491	0.474017	1.13118	0.796529	1.60643	1.13 (0.80-1.61)
ebi-a-GCST90001603	YMK8CN	Malignant neoplasm of head and neck	ebi-a-GCST90001603.csv	Weighted mode	20	0.123263	0.110437	0.278281	-0.0931938	0.339719	1.13118	0.911017	1.40455	1.13 (0.91-1.40)
ebi-a-GCST90001604	LNNyda	Malignant neoplasm of head and neck	ebi-a-GCST90001604.csv	Inverse variance weighted	15	-0.0205863	0.0870626	0.81308	-0.191229	0.150056	0.979624	0.825943	1.1619	0.98 (0.83-1.16)
ebi-a-GCST90001604	LNNyda	Malignant neoplasm of head and neck	ebi-a-GCST90001604.csv	Weighted median	15	-0.0939286	0.0847469	0.267714	-0.260033	0.0721754	0.910348	0.771026	1.07484	0.91 (0.77-1.07)
ebi-a-GCST90001604	LNNyda	Malignant neoplasm of head and neck	ebi-a-GCST90001604.csv	MR Egger	15	-0.460612	0.239155	0.076256	-0.929355	0.00813153	0.630897	0.394808	1.00816	0.63 (0.39-1.01)
ebi-a-GCST90001604	LNNyda	Malignant neoplasm of head and neck	ebi-a-GCST90001604.csv	Simple mode	15	-0.0913303	0.130415	0.495211	-0.346944	0.164283	0.912716	0.706845	1.17855	0.91 (0.71-1.18)
ebi-a-GCST90001604	LNNyda	Malignant neoplasm of head and neck	ebi-a-GCST90001604.csv	Weighted mode	15	-0.0999576	0.099861	0.33383	-0.295685	0.0957699	0.904876	0.744022	1.10051	0.90 (0.74-1.10)
ebi-a-GCST90001605	Fs0sP9	Malignant neoplasm of head and neck	ebi-a-GCST90001605.csv	Inverse variance weighted	16	-0.00683548	0.0340919	0.841088	-0.0736556	0.0599846	0.993188	0.928992	1.06182	0.99 (0.93-1.06)
ebi-a-GCST90001605	Fs0sP9	Malignant neoplasm of head and neck	ebi-a-GCST90001605.csv	Weighted median	16	0.0190783	0.0432875	0.659406	-0.0657653	0.103922	1.01926	0.936351	1.10951	1.02 (0.94-1.11)
ebi-a-GCST90001605	Fs0sP9	Malignant neoplasm of head and neck	ebi-a-GCST90001605.csv	MR Egger	16	0.0228733	0.0424244	0.59825	-0.0602785	0.106025	1.02314	0.941502	1.11185	1.02 (0.94-1.11)
ebi-a-GCST90001605	Fs0sP9	Malignant neoplasm of head and neck	ebi-a-GCST90001605.csv	Simple mode	16	-0.0286217	0.102998	0.784894	-0.230498	0.173254	0.971784	0.794138	1.18917	0.97 (0.79-1.19)
ebi-a-GCST90001605	Fs0sP9	Malignant neoplasm of head and neck	ebi-a-GCST90001605.csv	Weighted mode	16	0.0216257	0.0422445	0.616163	-0.0611735	0.104425	1.02186	0.94066	1.11007	1.02 (0.94-1.11)
ebi-a-GCST90001606	vr7FDN	Malignant neoplasm of head and neck	ebi-a-GCST90001606.csv	Inverse variance weighted	12	0.0689083	0.0854561	0.420036	-0.0985856	0.236402	1.07134	0.906118	1.26668	1.07 (0.91-1.27)
ebi-a-GCST90001606	vr7FDN	Malignant neoplasm of head and neck	ebi-a-GCST90001606.csv	Weighted median	12	0.0367826	0.115308	0.749732	-0.189222	0.262787	1.03747	0.827603	1.30055	1.04 (0.83-1.30)
ebi-a-GCST90001606	vr7FDN	Malignant neoplasm of head and neck	ebi-a-GCST90001606.csv	MR Egger	12	0.226864	0.188918	0.257477	-0.143415	0.597142	1.25466	0.866395	1.81692	1.25 (0.87-1.82)
ebi-a-GCST90001606	vr7FDN	Malignant neoplasm of head and neck	ebi-a-GCST90001606.csv	Simple mode	12	0.038223	0.158751	0.81416	-0.272929	0.349376	1.03896	0.761146	1.41818	1.04 (0.76-1.42)
ebi-a-GCST90001606	vr7FDN	Malignant neoplasm of head and neck	ebi-a-GCST90001606.csv	Weighted mode	12	0.038223	0.148099	0.801102	-0.252051	0.328497	1.03896	0.777205	1.38888	1.04 (0.78-1.39)
ebi-a-GCST90001607	GdhIzZ	Malignant neoplasm of head and neck	ebi-a-GCST90001607.csv	Inverse variance weighted	22	0.180931	0.0698783	0.00961921	0.0439692	0.317892	1.19833	1.04495	1.37423	1.20 (1.04-1.37)
ebi-a-GCST90001607	GdhIzZ	Malignant neoplasm of head and neck	ebi-a-GCST90001607.csv	Weighted median	22	0.0896691	0.0806122	0.265987	-0.0683309	0.247669	1.09381	0.933951	1.28104	1.09 (0.93-1.28)
ebi-a-GCST90001607	GdhIzZ	Malignant neoplasm of head and neck	ebi-a-GCST90001607.csv	MR Egger	22	0.212627	0.20596	0.314221	-0.191054	0.616309	1.23692	0.826088	1.85208	1.24 (0.83-1.85)
ebi-a-GCST90001607	GdhIzZ	Malignant neoplasm of head and neck	ebi-a-GCST90001607.csv	Simple mode	22	0.116874	0.118205	0.334048	-0.114808	0.348556	1.12398	0.891537	1.41702	1.12 (0.89-1.42)
ebi-a-GCST90001607	GdhIzZ	Malignant neoplasm of head and neck	ebi-a-GCST90001607.csv	Weighted mode	22	0.0989592	0.10742	0.367392	-0.111585	0.309503	1.10402	0.894416	1.36275	1.10 (0.89-1.36)
ebi-a-GCST90001608	4Wylxe	Malignant neoplasm of head and neck	ebi-a-GCST90001608.csv	Inverse variance weighted	20	0.0680317	0.0528962	0.198396	-0.035645	0.171708	1.0704	0.964983	1.18733	1.07 (0.96-1.19)
ebi-a-GCST90001608	4Wylxe	Malignant neoplasm of head and neck	ebi-a-GCST90001608.csv	Weighted median	20	0.125136	0.0750778	0.0955648	-0.0220168	0.272288	1.1333	0.978224	1.31297	1.13 (0.98-1.31)
ebi-a-GCST90001608	4Wylxe	Malignant neoplasm of head and neck	ebi-a-GCST90001608.csv	MR Egger	20	0.128486	0.10952	0.256018	-0.0861731	0.343145	1.13711	0.917435	1.40937	1.14 (0.92-1.41)
ebi-a-GCST90001608	4Wylxe	Malignant neoplasm of head and neck	ebi-a-GCST90001608.csv	Simple mode	20	0.115432	0.112712	0.318635	-0.105483	0.336346	1.12236	0.89989	1.39982	1.12 (0.90-1.40)
ebi-a-GCST90001608	4Wylxe	Malignant neoplasm of head and neck	ebi-a-GCST90001608.csv	Weighted mode	20	0.131034	0.0861714	0.144824	-0.0378623	0.29993	1.14001	0.962846	1.34976	1.14 (0.96-1.35)
ebi-a-GCST90001609	iiH3L3	Malignant neoplasm of head and neck	ebi-a-GCST90001609.csv	Inverse variance weighted	19	-0.0320172	0.0617904	0.604348	-0.153126	0.089092	0.96849	0.858021	1.09318	0.97 (0.86-1.09)
ebi-a-GCST90001609	iiH3L3	Malignant neoplasm of head and neck	ebi-a-GCST90001609.csv	Weighted median	19	-0.0239091	0.0653149	0.714321	-0.151926	0.104108	0.976374	0.859052	1.10972	0.98 (0.86-1.11)
ebi-a-GCST90001609	iiH3L3	Malignant neoplasm of head and neck	ebi-a-GCST90001609.csv	MR Egger	19	-0.0644198	0.10203	0.536191	-0.264399	0.13556	0.937611	0.767667	1.14518	0.94 (0.77-1.15)
ebi-a-GCST90001609	iiH3L3	Malignant neoplasm of head and neck	ebi-a-GCST90001609.csv	Simple mode	19	0.0159037	0.140951	0.911413	-0.260359	0.292167	1.01603	0.770775	1.33933	1.02 (0.77-1.34)
ebi-a-GCST90001609	iiH3L3	Malignant neoplasm of head and neck	ebi-a-GCST90001609.csv	Weighted mode	19	-0.0197988	0.0643473	0.761853	-0.145919	0.106322	0.980396	0.864227	1.11218	0.98 (0.86-1.11)
ebi-a-GCST90001610	lcNWbu	Malignant neoplasm of head and neck	ebi-a-GCST90001610.csv	Inverse variance weighted	29	-0.0705741	0.0654623	0.280994	-0.19888	0.0577319	0.931859	0.819648	1.05943	0.93 (0.82-1.06)
ebi-a-GCST90001610	lcNWbu	Malignant neoplasm of head and neck	ebi-a-GCST90001610.csv	Weighted median	29	-0.200999	0.0788736	0.0108229	-0.355591	-0.0464067	0.817913	0.700759	0.954654	0.82 (0.70-0.95)
ebi-a-GCST90001610	lcNWbu	Malignant neoplasm of head and neck	ebi-a-GCST90001610.csv	MR Egger	29	-0.277649	0.146036	0.0679931	-0.563879	0.00858086	0.757563	0.568998	1.00862	0.76 (0.57-1.01)
ebi-a-GCST90001610	lcNWbu	Malignant neoplasm of head and neck	ebi-a-GCST90001610.csv	Simple mode	29	-0.259395	0.188307	0.179266	-0.628477	0.109686	0.771518	0.533404	1.11593	0.77 (0.53-1.12)
ebi-a-GCST90001610	lcNWbu	Malignant neoplasm of head and neck	ebi-a-GCST90001610.csv	Weighted mode	29	-0.249246	0.119359	0.0459943	-0.48319	-0.0153025	0.779388	0.616813	0.984814	0.78 (0.62-0.98)
ebi-a-GCST90001611	9rLr11	Malignant neoplasm of head and neck	ebi-a-GCST90001611.csv	Inverse variance weighted	23	-0.0319524	0.0792941	0.686977	-0.187369	0.123464	0.968553	0.829138	1.13141	0.97 (0.83-1.13)
ebi-a-GCST90001611	9rLr11	Malignant neoplasm of head and neck	ebi-a-GCST90001611.csv	Weighted median	23	-0.0919731	0.091687	0.315803	-0.27168	0.0877334	0.91213	0.762098	1.0917	0.91 (0.76-1.09)
ebi-a-GCST90001611	9rLr11	Malignant neoplasm of head and neck	ebi-a-GCST90001611.csv	MR Egger	23	0.122477	0.28812	0.675096	-0.442239	0.687193	1.13029	0.642596	1.98813	1.13 (0.64-1.99)
ebi-a-GCST90001611	9rLr11	Malignant neoplasm of head and neck	ebi-a-GCST90001611.csv	Simple mode	23	-0.224479	0.188293	0.245893	-0.593534	0.144576	0.798932	0.552372	1.15555	0.80 (0.55-1.16)
ebi-a-GCST90001611	9rLr11	Malignant neoplasm of head and neck	ebi-a-GCST90001611.csv	Weighted mode	23	-0.265888	0.185062	0.164859	-0.628609	0.0968332	0.766525	0.533333	1.10168	0.77 (0.53-1.10)
ebi-a-GCST90001612	XyURt0	Malignant neoplasm of head and neck	ebi-a-GCST90001612.csv	Inverse variance weighted	21	0.0077783	0.0389947	0.841895	-0.0686513	0.0842079	1.00781	0.933652	1.08786	1.01 (0.93-1.09)
ebi-a-GCST90001612	XyURt0	Malignant neoplasm of head and neck	ebi-a-GCST90001612.csv	Weighted median	21	0.0611147	0.0588041	0.298669	-0.0541414	0.176371	1.06302	0.947298	1.19288	1.06 (0.95-1.19)
ebi-a-GCST90001612	XyURt0	Malignant neoplasm of head and neck	ebi-a-GCST90001612.csv	MR Egger	21	0.0941522	0.0564485	0.111726	-0.0164867	0.204791	1.09873	0.983648	1.22727	1.10 (0.98-1.23)
ebi-a-GCST90001612	XyURt0	Malignant neoplasm of head and neck	ebi-a-GCST90001612.csv	Simple mode	21	-0.102398	0.111135	0.367832	-0.320222	0.115426	0.90267	0.725988	1.12235	0.90 (0.73-1.12)
ebi-a-GCST90001612	XyURt0	Malignant neoplasm of head and neck	ebi-a-GCST90001612.csv	Weighted mode	21	0.0840937	0.0541936	0.136408	-0.0221258	0.190313	1.08773	0.978117	1.20963	1.09 (0.98-1.21)
ebi-a-GCST90001613	yMrsSx	Malignant neoplasm of head and neck	ebi-a-GCST90001613.csv	Inverse variance weighted	23	-0.0157005	0.0264021	0.552066	-0.0674486	0.0360477	0.984422	0.934776	1.03671	0.98 (0.93-1.04)
ebi-a-GCST90001613	yMrsSx	Malignant neoplasm of head and neck	ebi-a-GCST90001613.csv	Weighted median	23	-0.0261689	0.0346582	0.450215	-0.094099	0.0417612	0.974171	0.910193	1.04265	0.97 (0.91-1.04)
ebi-a-GCST90001613	yMrsSx	Malignant neoplasm of head and neck	ebi-a-GCST90001613.csv	MR Egger	23	-0.0147359	0.0324002	0.653913	-0.0782404	0.0487685	0.985372	0.924742	1.04998	0.99 (0.92-1.05)
ebi-a-GCST90001613	yMrsSx	Malignant neoplasm of head and neck	ebi-a-GCST90001613.csv	Simple mode	23	-0.0325541	0.0794048	0.685788	-0.188187	0.123079	0.96797	0.828459	1.13097	0.97 (0.83-1.13)
ebi-a-GCST90001613	yMrsSx	Malignant neoplasm of head and neck	ebi-a-GCST90001613.csv	Weighted mode	23	-0.0245703	0.0329459	0.463698	-0.0891443	0.0400038	0.975729	0.914714	1.04081	0.98 (0.91-1.04)
ebi-a-GCST90001614	CPckMX	Malignant neoplasm of head and neck	ebi-a-GCST90001614.csv	Inverse variance weighted	20	0.148633	0.0803884	0.0644663	-0.00892782	0.306195	1.16025	0.991112	1.35825	1.16 (0.99-1.36)
ebi-a-GCST90001614	CPckMX	Malignant neoplasm of head and neck	ebi-a-GCST90001614.csv	Weighted median	20	0.100982	0.0872124	0.24691	-0.0699541	0.271918	1.10626	0.932437	1.31248	1.11 (0.93-1.31)
ebi-a-GCST90001614	CPckMX	Malignant neoplasm of head and neck	ebi-a-GCST90001614.csv	MR Egger	20	0.0451359	0.24452	0.855615	-0.434124	0.524396	1.04617	0.647832	1.68944	1.05 (0.65-1.69)
ebi-a-GCST90001614	CPckMX	Malignant neoplasm of head and neck	ebi-a-GCST90001614.csv	Simple mode	20	0.0989131	0.167142	0.560967	-0.228685	0.426511	1.10397	0.795579	1.5319	1.10 (0.80-1.53)
ebi-a-GCST90001614	CPckMX	Malignant neoplasm of head and neck	ebi-a-GCST90001614.csv	Weighted mode	20	0.0779323	0.145018	0.597231	-0.206303	0.362168	1.08105	0.813587	1.43644	1.08 (0.81-1.44)
ebi-a-GCST90001615	XQdawt	Malignant neoplasm of head and neck	ebi-a-GCST90001615.csv	Inverse variance weighted	22	-0.0231048	0.0460411	0.615787	-0.113345	0.0671358	0.97716	0.892842	1.06944	0.98 (0.89-1.07)
ebi-a-GCST90001615	XQdawt	Malignant neoplasm of head and neck	ebi-a-GCST90001615.csv	Weighted median	22	0.0467448	0.0685618	0.495371	-0.0876363	0.181126	1.04785	0.916094	1.19857	1.05 (0.92-1.20)
ebi-a-GCST90001615	XQdawt	Malignant neoplasm of head and neck	ebi-a-GCST90001615.csv	MR Egger	22	0.00387294	0.0774721	0.960625	-0.147972	0.155718	1.00388	0.862455	1.1685	1.00 (0.86-1.17)
ebi-a-GCST90001615	XQdawt	Malignant neoplasm of head and neck	ebi-a-GCST90001615.csv	Simple mode	22	0.0572681	0.125443	0.652699	-0.188601	0.303137	1.05894	0.828117	1.3541	1.06 (0.83-1.35)
ebi-a-GCST90001615	XQdawt	Malignant neoplasm of head and neck	ebi-a-GCST90001615.csv	Weighted mode	22	0.0355551	0.060805	0.564952	-0.0836227	0.154733	1.03619	0.919778	1.16735	1.04 (0.92-1.17)
ebi-a-GCST90001616	ExRlvL	Malignant neoplasm of head and neck	ebi-a-GCST90001616.csv	Inverse variance weighted	16	-0.00459092	0.0291349	0.874792	-0.0616952	0.0525134	0.99542	0.940169	1.05392	1.00 (0.94-1.05)
ebi-a-GCST90001616	ExRlvL	Malignant neoplasm of head and neck	ebi-a-GCST90001616.csv	Weighted median	16	0.01642	0.0361012	0.64923	-0.0543384	0.0871785	1.01656	0.947112	1.09109	1.02 (0.95-1.09)
ebi-a-GCST90001616	ExRlvL	Malignant neoplasm of head and neck	ebi-a-GCST90001616.csv	MR Egger	16	0.0290104	0.0346611	0.416667	-0.0389254	0.0969462	1.02944	0.961822	1.1018	1.03 (0.96-1.10)
ebi-a-GCST90001616	ExRlvL	Malignant neoplasm of head and neck	ebi-a-GCST90001616.csv	Simple mode	16	-0.0170937	0.120801	0.889356	-0.253863	0.219676	0.983052	0.775798	1.24567	0.98 (0.78-1.25)
ebi-a-GCST90001616	ExRlvL	Malignant neoplasm of head and neck	ebi-a-GCST90001616.csv	Weighted mode	16	0.0194798	0.0304626	0.532165	-0.0402268	0.0791864	1.01967	0.960572	1.08241	1.02 (0.96-1.08)
ebi-a-GCST90001617	t1U1vq	Malignant neoplasm of head and neck	ebi-a-GCST90001617.csv	Inverse variance weighted	17	-0.0178258	0.0227062	0.432418	-0.0623299	0.0266784	0.982332	0.939573	1.02704	0.98 (0.94-1.03)
ebi-a-GCST90001617	t1U1vq	Malignant neoplasm of head and neck	ebi-a-GCST90001617.csv	Weighted median	17	0.0179766	0.0313201	0.565992	-0.0434108	0.0793641	1.01814	0.957518	1.0826	1.02 (0.96-1.08)
ebi-a-GCST90001617	t1U1vq	Malignant neoplasm of head and neck	ebi-a-GCST90001617.csv	MR Egger	17	-0.000175923	0.0261479	0.994721	-0.0514258	0.0510739	0.999824	0.949874	1.0524	1.00 (0.95-1.05)
ebi-a-GCST90001617	t1U1vq	Malignant neoplasm of head and neck	ebi-a-GCST90001617.csv	Simple mode	17	-0.00817134	0.0816437	0.92152	-0.168193	0.15185	0.991862	0.845191	1.16399	0.99 (0.85-1.16)
ebi-a-GCST90001617	t1U1vq	Malignant neoplasm of head and neck	ebi-a-GCST90001617.csv	Weighted mode	17	-0.00166147	0.0258272	0.949504	-0.0522827	0.0489598	0.99834	0.94906	1.05018	1.00 (0.95-1.05)
ebi-a-GCST90001618	BhFWwN	Malignant neoplasm of head and neck	ebi-a-GCST90001618.csv	Inverse variance weighted	35	0.0198309	0.0294625	0.50089	-0.0379156	0.0775774	1.02003	0.962794	1.08067	1.02 (0.96-1.08)
ebi-a-GCST90001618	BhFWwN	Malignant neoplasm of head and neck	ebi-a-GCST90001618.csv	Weighted median	35	0.0175668	0.0385453	0.648574	-0.0579821	0.0931157	1.01772	0.943667	1.09759	1.02 (0.94-1.10)
ebi-a-GCST90001618	BhFWwN	Malignant neoplasm of head and neck	ebi-a-GCST90001618.csv	MR Egger	35	0.0345414	0.0437525	0.435472	-0.0512135	0.120296	1.03514	0.950076	1.12783	1.04 (0.95-1.13)
ebi-a-GCST90001618	BhFWwN	Malignant neoplasm of head and neck	ebi-a-GCST90001618.csv	Simple mode	35	0.0167663	0.0696991	0.811346	-0.119844	0.153377	1.01691	0.887059	1.16576	1.02 (0.89-1.17)
ebi-a-GCST90001618	BhFWwN	Malignant neoplasm of head and neck	ebi-a-GCST90001618.csv	Weighted mode	35	-0.00466449	0.0362725	0.898435	-0.0757586	0.0664296	0.995346	0.92704	1.06869	1.00 (0.93-1.07)
ebi-a-GCST90001619	6KsaIZ	Malignant neoplasm of head and neck	ebi-a-GCST90001619.csv	Inverse variance weighted	40	0.00657369	0.0202902	0.74595	-0.033195	0.0463424	1.0066	0.96735	1.04743	1.01 (0.97-1.05)
ebi-a-GCST90001619	6KsaIZ	Malignant neoplasm of head and neck	ebi-a-GCST90001619.csv	Weighted median	40	-0.00373423	0.0278892	0.893485	-0.058397	0.0509286	0.996273	0.943275	1.05225	1.00 (0.94-1.05)
ebi-a-GCST90001619	6KsaIZ	Malignant neoplasm of head and neck	ebi-a-GCST90001619.csv	MR Egger	40	-0.00877138	0.026326	0.740827	-0.0603703	0.0428276	0.991267	0.941416	1.04376	0.99 (0.94-1.04)
ebi-a-GCST90001619	6KsaIZ	Malignant neoplasm of head and neck	ebi-a-GCST90001619.csv	Simple mode	40	0.0152609	0.0497181	0.760516	-0.0821866	0.112708	1.01538	0.9211	1.11931	1.02 (0.92-1.12)
ebi-a-GCST90001619	6KsaIZ	Malignant neoplasm of head and neck	ebi-a-GCST90001619.csv	Weighted mode	40	-0.00675005	0.0245085	0.78445	-0.0547868	0.0412867	0.993273	0.946687	1.04215	0.99 (0.95-1.04)
ebi-a-GCST90001620	PJxxUU	Malignant neoplasm of head and neck	ebi-a-GCST90001620.csv	Inverse variance weighted	35	0.00390215	0.0255758	0.878736	-0.0462263	0.0540306	1.00391	0.954826	1.05552	1.00 (0.95-1.06)
ebi-a-GCST90001620	PJxxUU	Malignant neoplasm of head and neck	ebi-a-GCST90001620.csv	Weighted median	35	-0.0162265	0.0368414	0.659617	-0.0884356	0.0559826	0.983904	0.915362	1.05758	0.98 (0.92-1.06)
ebi-a-GCST90001620	PJxxUU	Malignant neoplasm of head and neck	ebi-a-GCST90001620.csv	MR Egger	35	-0.00369245	0.0375163	0.922192	-0.0772245	0.0698396	0.996314	0.925682	1.07234	1.00 (0.93-1.07)
ebi-a-GCST90001620	PJxxUU	Malignant neoplasm of head and neck	ebi-a-GCST90001620.csv	Simple mode	35	0.0301623	0.0583346	0.608465	-0.0841736	0.144498	1.03062	0.919272	1.15546	1.03 (0.92-1.16)
ebi-a-GCST90001620	PJxxUU	Malignant neoplasm of head and neck	ebi-a-GCST90001620.csv	Weighted mode	35	-0.0101553	0.0327506	0.758394	-0.0743465	0.054036	0.989896	0.92835	1.05552	0.99 (0.93-1.06)
ebi-a-GCST90001621	mPuwv8	Malignant neoplasm of head and neck	ebi-a-GCST90001621.csv	Inverse variance weighted	37	-0.0194074	0.0338352	0.566249	-0.0857244	0.0469097	0.98078	0.917847	1.04803	0.98 (0.92-1.05)
ebi-a-GCST90001621	mPuwv8	Malignant neoplasm of head and neck	ebi-a-GCST90001621.csv	Weighted median	37	0.00634466	0.0551445	0.908401	-0.101738	0.114428	1.00636	0.903266	1.12123	1.01 (0.90-1.12)
ebi-a-GCST90001621	mPuwv8	Malignant neoplasm of head and neck	ebi-a-GCST90001621.csv	MR Egger	37	-0.0165034	0.0591842	0.782002	-0.132504	0.0994976	0.983632	0.875899	1.10462	0.98 (0.88-1.10)
ebi-a-GCST90001621	mPuwv8	Malignant neoplasm of head and neck	ebi-a-GCST90001621.csv	Simple mode	37	-0.104285	0.0874612	0.240921	-0.275709	0.0671387	0.900968	0.759034	1.06944	0.90 (0.76-1.07)
ebi-a-GCST90001621	mPuwv8	Malignant neoplasm of head and neck	ebi-a-GCST90001621.csv	Weighted mode	37	0.00304195	0.062632	0.961531	-0.119717	0.125801	1.00305	0.887172	1.13406	1.00 (0.89-1.13)
ebi-a-GCST90001622	LCMro4	Malignant neoplasm of head and neck	ebi-a-GCST90001622.csv	Inverse variance weighted	36	-0.0373632	0.031603	0.2371	-0.0993051	0.0245788	0.963326	0.905466	1.02488	0.96 (0.91-1.02)
ebi-a-GCST90001622	LCMro4	Malignant neoplasm of head and neck	ebi-a-GCST90001622.csv	Weighted median	36	-0.0494386	0.0533066	0.353699	-0.15392	0.0550423	0.951764	0.857341	1.05659	0.95 (0.86-1.06)
ebi-a-GCST90001622	LCMro4	Malignant neoplasm of head and neck	ebi-a-GCST90001622.csv	MR Egger	36	-0.0437804	0.0477185	0.365358	-0.137309	0.0497479	0.957164	0.871701	1.05101	0.96 (0.87-1.05)
ebi-a-GCST90001622	LCMro4	Malignant neoplasm of head and neck	ebi-a-GCST90001622.csv	Simple mode	36	-0.0954003	0.0863287	0.276663	-0.264604	0.073804	0.909009	0.767509	1.0766	0.91 (0.77-1.08)
ebi-a-GCST90001622	LCMro4	Malignant neoplasm of head and neck	ebi-a-GCST90001622.csv	Weighted mode	36	-0.0544871	0.0452067	0.236177	-0.143092	0.0341179	0.946971	0.866674	1.03471	0.95 (0.87-1.03)
ebi-a-GCST90001623	SpAVJd	Malignant neoplasm of head and neck	ebi-a-GCST90001623.csv	Inverse variance weighted	35	-0.0346568	0.033179	0.296236	-0.0996875	0.030374	0.965937	0.90512	1.03084	0.97 (0.91-1.03)
ebi-a-GCST90001623	SpAVJd	Malignant neoplasm of head and neck	ebi-a-GCST90001623.csv	Weighted median	35	-0.0484018	0.0503237	0.336145	-0.147036	0.0502326	0.952751	0.863263	1.05152	0.95 (0.86-1.05)
ebi-a-GCST90001623	SpAVJd	Malignant neoplasm of head and neck	ebi-a-GCST90001623.csv	MR Egger	35	-0.0346823	0.0497246	0.490383	-0.132142	0.0627779	0.965912	0.876216	1.06479	0.97 (0.88-1.06)
ebi-a-GCST90001623	SpAVJd	Malignant neoplasm of head and neck	ebi-a-GCST90001623.csv	Simple mode	35	-0.0980695	0.0941066	0.304714	-0.282518	0.0863793	0.906586	0.753883	1.09022	0.91 (0.75-1.09)
ebi-a-GCST90001623	SpAVJd	Malignant neoplasm of head and neck	ebi-a-GCST90001623.csv	Weighted mode	35	-0.0532249	0.0477192	0.272511	-0.146755	0.0403047	0.948167	0.863506	1.04113	0.95 (0.86-1.04)
ebi-a-GCST90001624	wlwslH	Malignant neoplasm of head and neck	ebi-a-GCST90001624.csv	Inverse variance weighted	22	0.0501273	0.0290866	0.0848193	-0.00688239	0.107137	1.0514	0.993141	1.11309	1.05 (0.99-1.11)
ebi-a-GCST90001624	wlwslH	Malignant neoplasm of head and neck	ebi-a-GCST90001624.csv	Weighted median	22	0.0176911	0.0325539	0.586828	-0.0461146	0.0814967	1.01785	0.954933	1.08491	1.02 (0.95-1.08)
ebi-a-GCST90001624	wlwslH	Malignant neoplasm of head and neck	ebi-a-GCST90001624.csv	MR Egger	22	0.0141843	0.0364037	0.700921	-0.057167	0.0855357	1.01429	0.944436	1.0893	1.01 (0.94-1.09)
ebi-a-GCST90001624	wlwslH	Malignant neoplasm of head and neck	ebi-a-GCST90001624.csv	Simple mode	22	-0.00141552	0.0598253	0.981347	-0.118673	0.115842	0.998585	0.888098	1.12282	1.00 (0.89-1.12)
ebi-a-GCST90001624	wlwslH	Malignant neoplasm of head and neck	ebi-a-GCST90001624.csv	Weighted mode	22	0.0116436	0.0252422	0.649343	-0.0378312	0.0611184	1.01171	0.962876	1.06302	1.01 (0.96-1.06)
ebi-a-GCST90001625	AXlWed	Malignant neoplasm of head and neck	ebi-a-GCST90001625.csv	Inverse variance weighted	25	0.0606449	0.052356	0.246735	-0.0419729	0.163263	1.06252	0.958896	1.17735	1.06 (0.96-1.18)
ebi-a-GCST90001625	AXlWed	Malignant neoplasm of head and neck	ebi-a-GCST90001625.csv	Weighted median	25	0.0164993	0.0791577	0.834889	-0.13865	0.171648	1.01664	0.870533	1.18726	1.02 (0.87-1.19)
ebi-a-GCST90001625	AXlWed	Malignant neoplasm of head and neck	ebi-a-GCST90001625.csv	MR Egger	25	-0.100427	0.0879191	0.265097	-0.272748	0.0718947	0.904451	0.761284	1.07454	0.90 (0.76-1.07)
ebi-a-GCST90001625	AXlWed	Malignant neoplasm of head and neck	ebi-a-GCST90001625.csv	Simple mode	25	0.110465	0.128281	0.397693	-0.140965	0.361896	1.1168	0.86852	1.43605	1.12 (0.87-1.44)
ebi-a-GCST90001625	AXlWed	Malignant neoplasm of head and neck	ebi-a-GCST90001625.csv	Weighted mode	25	0.0116006	0.0794625	0.88515	-0.144146	0.167347	1.01167	0.865761	1.18216	1.01 (0.87-1.18)
ebi-a-GCST90001626	UdJrQ3	Malignant neoplasm of head and neck	ebi-a-GCST90001626.csv	Inverse variance weighted	23	0.0757083	0.0570401	0.184415	-0.0360903	0.187507	1.07865	0.964553	1.20624	1.08 (0.96-1.21)
ebi-a-GCST90001626	UdJrQ3	Malignant neoplasm of head and neck	ebi-a-GCST90001626.csv	Weighted median	23	0.0403057	0.0775482	0.603238	-0.111689	0.1923	1.04113	0.894323	1.21203	1.04 (0.89-1.21)
ebi-a-GCST90001626	UdJrQ3	Malignant neoplasm of head and neck	ebi-a-GCST90001626.csv	MR Egger	23	-0.122065	0.1278	0.350381	-0.372554	0.128423	0.885091	0.688972	1.13703	0.89 (0.69-1.14)
ebi-a-GCST90001626	UdJrQ3	Malignant neoplasm of head and neck	ebi-a-GCST90001626.csv	Simple mode	23	0.0871901	0.121225	0.479564	-0.150412	0.324792	1.0911	0.860354	1.38374	1.09 (0.86-1.38)
ebi-a-GCST90001626	UdJrQ3	Malignant neoplasm of head and neck	ebi-a-GCST90001626.csv	Weighted mode	23	0.0209386	0.0862418	0.810418	-0.148095	0.189973	1.02116	0.862349	1.20922	1.02 (0.86-1.21)
ebi-a-GCST90001627	YzPLAV	Malignant neoplasm of head and neck	ebi-a-GCST90001627.csv	Inverse variance weighted	45	0.0132304	0.0222209	0.551573	-0.0303225	0.0567833	1.01332	0.970133	1.05843	1.01 (0.97-1.06)
ebi-a-GCST90001627	YzPLAV	Malignant neoplasm of head and neck	ebi-a-GCST90001627.csv	Weighted median	45	0.0200977	0.0322595	0.533284	-0.0431309	0.0833263	1.0203	0.957786	1.0869	1.02 (0.96-1.09)
ebi-a-GCST90001627	YzPLAV	Malignant neoplasm of head and neck	ebi-a-GCST90001627.csv	MR Egger	45	-0.0104443	0.032067	0.74623	-0.0732957	0.0524071	0.98961	0.929326	1.0538	0.99 (0.93-1.05)
ebi-a-GCST90001627	YzPLAV	Malignant neoplasm of head and neck	ebi-a-GCST90001627.csv	Simple mode	45	0.0163018	0.0618202	0.793244	-0.104866	0.137469	1.01644	0.900445	1.14737	1.02 (0.90-1.15)
ebi-a-GCST90001627	YzPLAV	Malignant neoplasm of head and neck	ebi-a-GCST90001627.csv	Weighted mode	45	0.00283895	0.0290519	0.922598	-0.0541028	0.0597807	1.00284	0.947335	1.0616	1.00 (0.95-1.06)
ebi-a-GCST90001628	KPlrto	Malignant neoplasm of head and neck	ebi-a-GCST90001628.csv	Inverse variance weighted	33	0.0231868	0.0274032	0.397477	-0.0305234	0.076897	1.02346	0.969938	1.07993	1.02 (0.97-1.08)
ebi-a-GCST90001628	KPlrto	Malignant neoplasm of head and neck	ebi-a-GCST90001628.csv	Weighted median	33	0.0194207	0.0338221	0.565832	-0.0468707	0.085712	1.01961	0.954211	1.08949	1.02 (0.95-1.09)
ebi-a-GCST90001628	KPlrto	Malignant neoplasm of head and neck	ebi-a-GCST90001628.csv	MR Egger	33	0.0111526	0.0387639	0.775487	-0.0648247	0.0871299	1.01122	0.937232	1.09104	1.01 (0.94-1.09)
ebi-a-GCST90001628	KPlrto	Malignant neoplasm of head and neck	ebi-a-GCST90001628.csv	Simple mode	33	0.060356	0.0698567	0.39402	-0.0765632	0.197275	1.06221	0.926294	1.21808	1.06 (0.93-1.22)
ebi-a-GCST90001628	KPlrto	Malignant neoplasm of head and neck	ebi-a-GCST90001628.csv	Weighted mode	33	0.0235032	0.0298645	0.437074	-0.0350311	0.0820376	1.02378	0.965575	1.0855	1.02 (0.97-1.09)
ebi-a-GCST90001629	ykgT7D	Malignant neoplasm of head and neck	ebi-a-GCST90001629.csv	Inverse variance weighted	38	0.0131431	0.0360821	0.715668	-0.0575778	0.0838639	1.01323	0.944048	1.08748	1.01 (0.94-1.09)
ebi-a-GCST90001629	ykgT7D	Malignant neoplasm of head and neck	ebi-a-GCST90001629.csv	Weighted median	38	0.0095541	0.0480704	0.842456	-0.0846639	0.103772	1.0096	0.918821	1.10935	1.01 (0.92-1.11)
ebi-a-GCST90001629	ykgT7D	Malignant neoplasm of head and neck	ebi-a-GCST90001629.csv	MR Egger	38	0.0284181	0.0626365	0.652769	-0.0943494	0.151186	1.02883	0.909965	1.16321	1.03 (0.91-1.16)
ebi-a-GCST90001629	ykgT7D	Malignant neoplasm of head and neck	ebi-a-GCST90001629.csv	Simple mode	38	0.0763354	0.0825876	0.361322	-0.0855364	0.238207	1.07932	0.91802	1.26897	1.08 (0.92-1.27)
ebi-a-GCST90001629	ykgT7D	Malignant neoplasm of head and neck	ebi-a-GCST90001629.csv	Weighted mode	38	0.0255045	0.0461242	0.583621	-0.0648988	0.115908	1.02583	0.937162	1.12289	1.03 (0.94-1.12)
ebi-a-GCST90001630	AQ58dp	Malignant neoplasm of head and neck	ebi-a-GCST90001630.csv	Inverse variance weighted	29	0.107126	0.0523711	0.0408045	0.00447833	0.209773	1.11307	1.00449	1.2334	1.11 (1.00-1.23)
ebi-a-GCST90001630	AQ58dp	Malignant neoplasm of head and neck	ebi-a-GCST90001630.csv	Weighted median	29	0.0208767	0.0659965	0.751752	-0.108476	0.15023	1.0211	0.8972	1.1621	1.02 (0.90-1.16)
ebi-a-GCST90001630	AQ58dp	Malignant neoplasm of head and neck	ebi-a-GCST90001630.csv	MR Egger	29	0.00994919	0.0999734	0.921462	-0.185999	0.205897	1.01	0.830275	1.22863	1.01 (0.83-1.23)
ebi-a-GCST90001630	AQ58dp	Malignant neoplasm of head and neck	ebi-a-GCST90001630.csv	Simple mode	29	-0.0383701	0.101175	0.707366	-0.236673	0.159932	0.962357	0.78925	1.17343	0.96 (0.79-1.17)
ebi-a-GCST90001630	AQ58dp	Malignant neoplasm of head and neck	ebi-a-GCST90001630.csv	Weighted mode	29	-0.0141657	0.0866144	0.871261	-0.18393	0.155598	0.985934	0.831994	1.16836	0.99 (0.83-1.17)
ebi-a-GCST90001631	WMJqyX	Malignant neoplasm of head and neck	ebi-a-GCST90001631.csv	Inverse variance weighted	28	0.0591359	0.0554702	0.286386	-0.0495857	0.167858	1.06092	0.951624	1.18277	1.06 (0.95-1.18)
ebi-a-GCST90001631	WMJqyX	Malignant neoplasm of head and neck	ebi-a-GCST90001631.csv	Weighted median	28	0.0750611	0.0692684	0.278531	-0.060705	0.210827	1.07795	0.941101	1.2347	1.08 (0.94-1.23)
ebi-a-GCST90001631	WMJqyX	Malignant neoplasm of head and neck	ebi-a-GCST90001631.csv	MR Egger	28	0.0537424	0.102602	0.604859	-0.147358	0.254843	1.05521	0.862985	1.29026	1.06 (0.86-1.29)
ebi-a-GCST90001631	WMJqyX	Malignant neoplasm of head and neck	ebi-a-GCST90001631.csv	Simple mode	28	-0.0474383	0.105709	0.657184	-0.254628	0.159752	0.953669	0.775204	1.17322	0.95 (0.78-1.17)
ebi-a-GCST90001631	WMJqyX	Malignant neoplasm of head and neck	ebi-a-GCST90001631.csv	Weighted mode	28	0.0553445	0.078005	0.484097	-0.0975452	0.208234	1.0569	0.907061	1.2315	1.06 (0.91-1.23)
ebi-a-GCST90001632	gvPtiX	Malignant neoplasm of head and neck	ebi-a-GCST90001632.csv	Inverse variance weighted	26	0.0547417	0.0585309	0.349653	-0.0599788	0.169462	1.05627	0.941785	1.18467	1.06 (0.94-1.18)
ebi-a-GCST90001632	gvPtiX	Malignant neoplasm of head and neck	ebi-a-GCST90001632.csv	Weighted median	26	0.0234697	0.0719904	0.744416	-0.117632	0.164571	1.02375	0.889024	1.17889	1.02 (0.89-1.18)
ebi-a-GCST90001632	gvPtiX	Malignant neoplasm of head and neck	ebi-a-GCST90001632.csv	MR Egger	26	0.0512295	0.106605	0.635185	-0.157717	0.260176	1.05256	0.854092	1.29716	1.05 (0.85-1.30)
ebi-a-GCST90001632	gvPtiX	Malignant neoplasm of head and neck	ebi-a-GCST90001632.csv	Simple mode	26	-0.0503634	0.112937	0.659477	-0.27172	0.170993	0.950884	0.762068	1.18648	0.95 (0.76-1.19)
ebi-a-GCST90001632	gvPtiX	Malignant neoplasm of head and neck	ebi-a-GCST90001632.csv	Weighted mode	26	0.0296934	0.0826818	0.722515	-0.132363	0.19175	1.03014	0.876023	1.21137	1.03 (0.88-1.21)
ebi-a-GCST90001633	43aB2S	Malignant neoplasm of head and neck	ebi-a-GCST90001633.csv	Inverse variance weighted	35	-0.0239122	0.0332433	0.471949	-0.0890691	0.0412446	0.976371	0.914782	1.04211	0.98 (0.91-1.04)
ebi-a-GCST90001633	43aB2S	Malignant neoplasm of head and neck	ebi-a-GCST90001633.csv	Weighted median	35	-0.0473333	0.0531707	0.373351	-0.151548	0.0568813	0.953769	0.859377	1.05853	0.95 (0.86-1.06)
ebi-a-GCST90001633	43aB2S	Malignant neoplasm of head and neck	ebi-a-GCST90001633.csv	MR Egger	35	0.0357127	0.047599	0.458401	-0.0575813	0.129007	1.03636	0.944045	1.1377	1.04 (0.94-1.14)
ebi-a-GCST90001633	43aB2S	Malignant neoplasm of head and neck	ebi-a-GCST90001633.csv	Simple mode	35	-0.131949	0.0908985	0.155775	-0.31011	0.0462115	0.876385	0.733366	1.0473	0.88 (0.73-1.05)
ebi-a-GCST90001633	43aB2S	Malignant neoplasm of head and neck	ebi-a-GCST90001633.csv	Weighted mode	35	-0.116014	0.0665126	0.0901523	-0.246379	0.0143505	0.890463	0.781626	1.01445	0.89 (0.78-1.01)
ebi-a-GCST90001634	nz0pCR	Malignant neoplasm of head and neck	ebi-a-GCST90001634.csv	Inverse variance weighted	31	-0.0463162	0.036416	0.203422	-0.117692	0.0250592	0.95474	0.88897	1.02538	0.95 (0.89-1.03)
ebi-a-GCST90001634	nz0pCR	Malignant neoplasm of head and neck	ebi-a-GCST90001634.csv	Weighted median	31	-0.0391237	0.05077	0.44094	-0.138633	0.0603855	0.961632	0.870548	1.06225	0.96 (0.87-1.06)
ebi-a-GCST90001634	nz0pCR	Malignant neoplasm of head and neck	ebi-a-GCST90001634.csv	MR Egger	31	-0.0345337	0.0644478	0.596156	-0.160851	0.091784	0.966056	0.851419	1.09613	0.97 (0.85-1.10)
ebi-a-GCST90001634	nz0pCR	Malignant neoplasm of head and neck	ebi-a-GCST90001634.csv	Simple mode	31	-0.111397	0.0776096	0.161533	-0.263511	0.0407181	0.894584	0.768349	1.04156	0.89 (0.77-1.04)
ebi-a-GCST90001634	nz0pCR	Malignant neoplasm of head and neck	ebi-a-GCST90001634.csv	Weighted mode	31	-0.0238494	0.0570444	0.678863	-0.135656	0.0879577	0.976433	0.873143	1.09194	0.98 (0.87-1.09)
ebi-a-GCST90001635	tT4gGI	Malignant neoplasm of head and neck	ebi-a-GCST90001635.csv	Inverse variance weighted	37	-0.037626	0.034086	0.269656	-0.104435	0.0291826	0.963073	0.900834	1.02961	0.96 (0.90-1.03)
ebi-a-GCST90001635	tT4gGI	Malignant neoplasm of head and neck	ebi-a-GCST90001635.csv	Weighted median	37	-0.0401594	0.0488718	0.411231	-0.135948	0.0556294	0.960636	0.872888	1.05721	0.96 (0.87-1.06)
ebi-a-GCST90001635	tT4gGI	Malignant neoplasm of head and neck	ebi-a-GCST90001635.csv	MR Egger	37	-0.0345938	0.0620559	0.58076	-0.156223	0.0870358	0.965998	0.855368	1.09094	0.97 (0.86-1.09)
ebi-a-GCST90001635	tT4gGI	Malignant neoplasm of head and neck	ebi-a-GCST90001635.csv	Simple mode	37	-0.0970412	0.0780285	0.221661	-0.249977	0.0558946	0.907519	0.778819	1.05749	0.91 (0.78-1.06)
ebi-a-GCST90001635	tT4gGI	Malignant neoplasm of head and neck	ebi-a-GCST90001635.csv	Weighted mode	37	-0.0315855	0.0522102	0.548995	-0.133918	0.0707466	0.968908	0.874662	1.07331	0.97 (0.87-1.07)
ebi-a-GCST90001636	Ya58Z6	Malignant neoplasm of head and neck	ebi-a-GCST90001636.csv	Inverse variance weighted	8	0.0115262	0.0899897	0.898083	-0.164854	0.187906	1.01159	0.848018	1.20672	1.01 (0.85-1.21)
ebi-a-GCST90001636	Ya58Z6	Malignant neoplasm of head and neck	ebi-a-GCST90001636.csv	Weighted median	8	-0.0837077	0.121733	0.491683	-0.322304	0.154889	0.9197	0.724478	1.16753	0.92 (0.72-1.17)
ebi-a-GCST90001636	Ya58Z6	Malignant neoplasm of head and neck	ebi-a-GCST90001636.csv	MR Egger	8	0.613969	0.366697	0.14509	-0.104758	1.3327	1.84775	0.900542	3.79125	1.85 (0.90-3.79)
ebi-a-GCST90001636	Ya58Z6	Malignant neoplasm of head and neck	ebi-a-GCST90001636.csv	Simple mode	8	-0.110105	0.188478	0.577431	-0.479522	0.259311	0.89574	0.619079	1.29604	0.90 (0.62-1.30)
ebi-a-GCST90001636	Ya58Z6	Malignant neoplasm of head and neck	ebi-a-GCST90001636.csv	Weighted mode	8	-0.123252	0.209561	0.574912	-0.533991	0.287487	0.884041	0.58626	1.33307	0.88 (0.59-1.33)
ebi-a-GCST90001637	KvVbQE	Malignant neoplasm of head and neck	ebi-a-GCST90001637.csv	Inverse variance weighted	40	-0.0168251	0.0390598	0.666649	-0.0933823	0.0597322	0.983316	0.910845	1.06155	0.98 (0.91-1.06)
ebi-a-GCST90001637	KvVbQE	Malignant neoplasm of head and neck	ebi-a-GCST90001637.csv	Weighted median	40	-0.00353641	0.0560849	0.949723	-0.113463	0.10639	0.99647	0.892737	1.11226	1.00 (0.89-1.11)
ebi-a-GCST90001637	KvVbQE	Malignant neoplasm of head and neck	ebi-a-GCST90001637.csv	MR Egger	40	0.059431	0.0757821	0.437764	-0.089102	0.207964	1.06123	0.914752	1.23117	1.06 (0.91-1.23)
ebi-a-GCST90001637	KvVbQE	Malignant neoplasm of head and neck	ebi-a-GCST90001637.csv	Simple mode	40	-0.138498	0.0963265	0.158469	-0.327297	0.0503025	0.870665	0.720869	1.05159	0.87 (0.72-1.05)
ebi-a-GCST90001637	KvVbQE	Malignant neoplasm of head and neck	ebi-a-GCST90001637.csv	Weighted mode	40	0.00444103	0.0633934	0.944508	-0.11981	0.128692	1.00445	0.887089	1.13734	1.00 (0.89-1.14)
ebi-a-GCST90001638	kutLAY	Malignant neoplasm of head and neck	ebi-a-GCST90001638.csv	Inverse variance weighted	37	0.0184352	0.0414706	0.656654	-0.0628471	0.0997175	1.01861	0.939087	1.10486	1.02 (0.94-1.10)
ebi-a-GCST90001638	kutLAY	Malignant neoplasm of head and neck	ebi-a-GCST90001638.csv	Weighted median	37	0.0299236	0.0599909	0.617918	-0.0876585	0.147506	1.03038	0.916074	1.15894	1.03 (0.92-1.16)
ebi-a-GCST90001638	kutLAY	Malignant neoplasm of head and neck	ebi-a-GCST90001638.csv	MR Egger	37	0.0734088	0.0791922	0.36029	-0.0818079	0.228625	1.07617	0.921449	1.25687	1.08 (0.92-1.26)
ebi-a-GCST90001638	kutLAY	Malignant neoplasm of head and neck	ebi-a-GCST90001638.csv	Simple mode	37	-0.145387	0.10442	0.172365	-0.350051	0.0592765	0.864688	0.704652	1.06107	0.86 (0.70-1.06)
ebi-a-GCST90001638	kutLAY	Malignant neoplasm of head and neck	ebi-a-GCST90001638.csv	Weighted mode	37	0.00265292	0.0692784	0.969665	-0.133133	0.138439	1.00266	0.875349	1.14848	1.00 (0.88-1.15)
ebi-a-GCST90001639	W4yOyo	Malignant neoplasm of head and neck	ebi-a-GCST90001639.csv	Inverse variance weighted	14	-0.0714221	0.0639041	0.263718	-0.196674	0.0538298	0.931069	0.821458	1.05531	0.93 (0.82-1.06)
ebi-a-GCST90001639	W4yOyo	Malignant neoplasm of head and neck	ebi-a-GCST90001639.csv	Weighted median	14	-0.0291964	0.0899838	0.745588	-0.205565	0.147172	0.971226	0.814188	1.15855	0.97 (0.81-1.16)
ebi-a-GCST90001639	W4yOyo	Malignant neoplasm of head and neck	ebi-a-GCST90001639.csv	MR Egger	14	-0.0124521	0.122205	0.920523	-0.251974	0.22707	0.987625	0.777265	1.25492	0.99 (0.78-1.25)
ebi-a-GCST90001639	W4yOyo	Malignant neoplasm of head and neck	ebi-a-GCST90001639.csv	Simple mode	14	-0.0474785	0.133427	0.727669	-0.308996	0.214039	0.953631	0.734184	1.23867	0.95 (0.73-1.24)
ebi-a-GCST90001639	W4yOyo	Malignant neoplasm of head and neck	ebi-a-GCST90001639.csv	Weighted mode	14	-0.0211455	0.106503	0.845691	-0.229892	0.187601	0.979077	0.79462	1.20635	0.98 (0.79-1.21)
ebi-a-GCST90001640	MxLxnU	Malignant neoplasm of head and neck	ebi-a-GCST90001640.csv	Inverse variance weighted	5	-0.146281	0.255933	0.567621	-0.647909	0.355348	0.863915	0.523138	1.42668	0.86 (0.52- 1.43)
ebi-a-GCST90001640	MxLxnU	Malignant neoplasm of head and neck	ebi-a-GCST90001640.csv	Weighted median	5	0.0509662	0.186085	0.784172	-0.31376	0.415693	1.05229	0.730694	1.51542	1.05 (0.73- 1.52)
ebi-a-GCST90001640	MxLxnU	Malignant neoplasm of head and neck	ebi-a-GCST90001640.csv	MR Egger	5	0.210802	1.14701	0.865904	-2.03735	2.45895	1.23467	0.130374	11.6925	1.23 (0.13-11.69)
ebi-a-GCST90001640	MxLxnU	Malignant neoplasm of head and neck	ebi-a-GCST90001640.csv	Simple mode	5	0.0330907	0.280084	0.911647	-0.515873	0.582054	1.03364	0.596979	1.78971	1.03 (0.60- 1.79)
ebi-a-GCST90001640	MxLxnU	Malignant neoplasm of head and neck	ebi-a-GCST90001640.csv	Weighted mode	5	0.0576554	0.224448	0.809946	-0.382263	0.497574	1.05935	0.682315	1.64473	1.06 (0.68- 1.64)
ebi-a-GCST90001641	WGGg0B	Malignant neoplasm of head and neck	ebi-a-GCST90001641.csv	Inverse variance weighted	18	0.0635608	0.0438003	0.146738	-0.0222878	0.149409	1.06562	0.977959	1.16115	1.07 (0.98-1.16)
ebi-a-GCST90001641	WGGg0B	Malignant neoplasm of head and neck	ebi-a-GCST90001641.csv	Weighted median	18	0.0881925	0.0623671	0.157336	-0.034047	0.210432	1.0922	0.966526	1.23421	1.09 (0.97-1.23)
ebi-a-GCST90001641	WGGg0B	Malignant neoplasm of head and neck	ebi-a-GCST90001641.csv	MR Egger	18	0.0790681	0.0663403	0.250697	-0.050959	0.209095	1.08228	0.950318	1.23256	1.08 (0.95-1.23)
ebi-a-GCST90001641	WGGg0B	Malignant neoplasm of head and neck	ebi-a-GCST90001641.csv	Simple mode	18	0.0654383	0.0933993	0.493013	-0.117624	0.248501	1.06763	0.88903	1.2821	1.07 (0.89-1.28)
ebi-a-GCST90001641	WGGg0B	Malignant neoplasm of head and neck	ebi-a-GCST90001641.csv	Weighted mode	18	0.089986	0.0622587	0.16654	-0.0320411	0.212013	1.09416	0.968467	1.23616	1.09 (0.97-1.24)
ebi-a-GCST90001642	FPBWxk	Malignant neoplasm of head and neck	ebi-a-GCST90001642.csv	Inverse variance weighted	28	-0.0492118	0.0420994	0.242426	-0.131727	0.033303	0.95198	0.876581	1.03386	0.95 (0.88-1.03)
ebi-a-GCST90001642	FPBWxk	Malignant neoplasm of head and neck	ebi-a-GCST90001642.csv	Weighted median	28	-0.0730904	0.0605457	0.227358	-0.19176	0.0455792	0.929517	0.825505	1.04663	0.93 (0.83-1.05)
ebi-a-GCST90001642	FPBWxk	Malignant neoplasm of head and neck	ebi-a-GCST90001642.csv	MR Egger	28	-0.00701508	0.0761242	0.927283	-0.156218	0.142188	0.993009	0.855372	1.15279	0.99 (0.86-1.15)
ebi-a-GCST90001642	FPBWxk	Malignant neoplasm of head and neck	ebi-a-GCST90001642.csv	Simple mode	28	-0.169961	0.12222	0.1757	-0.409513	0.0695909	0.843698	0.663974	1.07207	0.84 (0.66-1.07)
ebi-a-GCST90001642	FPBWxk	Malignant neoplasm of head and neck	ebi-a-GCST90001642.csv	Weighted mode	28	-0.146061	0.0979481	0.147498	-0.338039	0.0459171	0.864105	0.713167	1.04699	0.86 (0.71-1.05)
ebi-a-GCST90001643	DKbqkr	Malignant neoplasm of head and neck	ebi-a-GCST90001643.csv	Inverse variance weighted	27	0.0218549	0.0228206	0.338221	-0.0228734	0.0665833	1.0221	0.977386	1.06885	1.02 (0.98-1.07)
ebi-a-GCST90001643	DKbqkr	Malignant neoplasm of head and neck	ebi-a-GCST90001643.csv	Weighted median	27	0.0273743	0.0345266	0.427867	-0.0402978	0.0950464	1.02775	0.960503	1.09971	1.03 (0.96-1.10)
ebi-a-GCST90001643	DKbqkr	Malignant neoplasm of head and neck	ebi-a-GCST90001643.csv	MR Egger	27	0.0459102	0.0289306	0.125102	-0.0107938	0.102614	1.04698	0.989264	1.10806	1.05 (0.99-1.11)
ebi-a-GCST90001643	DKbqkr	Malignant neoplasm of head and neck	ebi-a-GCST90001643.csv	Simple mode	27	-0.0186555	0.0587496	0.753368	-0.133805	0.0964936	0.981517	0.874761	1.1013	0.98 (0.87-1.10)
ebi-a-GCST90001643	DKbqkr	Malignant neoplasm of head and neck	ebi-a-GCST90001643.csv	Weighted mode	27	0.0269878	0.0304285	0.38325	-0.032652	0.0866277	1.02736	0.967875	1.09049	1.03 (0.97-1.09)
ebi-a-GCST90001644	bIuxVA	Malignant neoplasm of head and neck	ebi-a-GCST90001644.csv	Inverse variance weighted	34	-0.0618347	0.0347811	0.0754331	-0.130006	0.00633635	0.940038	0.87809	1.00636	0.94 (0.88-1.01)
ebi-a-GCST90001644	bIuxVA	Malignant neoplasm of head and neck	ebi-a-GCST90001644.csv	Weighted median	34	-0.0761924	0.0542772	0.160389	-0.182576	0.0301909	0.926638	0.833122	1.03065	0.93 (0.83-1.03)
ebi-a-GCST90001644	bIuxVA	Malignant neoplasm of head and neck	ebi-a-GCST90001644.csv	MR Egger	34	-0.022753	0.0594891	0.704639	-0.139352	0.0938457	0.977504	0.869922	1.09839	0.98 (0.87-1.10)
ebi-a-GCST90001644	bIuxVA	Malignant neoplasm of head and neck	ebi-a-GCST90001644.csv	Simple mode	34	-0.0509311	0.0913015	0.580723	-0.229882	0.12802	0.950344	0.794627	1.13658	0.95 (0.79-1.14)
ebi-a-GCST90001644	bIuxVA	Malignant neoplasm of head and neck	ebi-a-GCST90001644.csv	Weighted mode	34	-0.0756907	0.0728028	0.306052	-0.218384	0.0670027	0.927103	0.803817	1.0693	0.93 (0.80-1.07)
ebi-a-GCST90001645	LALONW	Malignant neoplasm of head and neck	ebi-a-GCST90001645.csv	Inverse variance weighted	20	-0.071208	0.0478401	0.13663	-0.164975	0.0225586	0.931268	0.847915	1.02282	0.93 (0.85-1.02)
ebi-a-GCST90001645	LALONW	Malignant neoplasm of head and neck	ebi-a-GCST90001645.csv	Weighted median	20	-0.0489024	0.0644921	0.44829	-0.175307	0.0775022	0.952274	0.839199	1.08058	0.95 (0.84-1.08)
ebi-a-GCST90001645	LALONW	Malignant neoplasm of head and neck	ebi-a-GCST90001645.csv	MR Egger	20	-0.0165246	0.0786771	0.836003	-0.170732	0.137683	0.983611	0.843048	1.14761	0.98 (0.84-1.15)
ebi-a-GCST90001645	LALONW	Malignant neoplasm of head and neck	ebi-a-GCST90001645.csv	Simple mode	20	0.0256177	0.105495	0.810736	-0.181152	0.232387	1.02595	0.834309	1.26161	1.03 (0.83-1.26)
ebi-a-GCST90001645	LALONW	Malignant neoplasm of head and neck	ebi-a-GCST90001645.csv	Weighted mode	20	-0.0394531	0.0711897	0.585908	-0.178985	0.100079	0.961315	0.836119	1.10526	0.96 (0.84-1.11)
ebi-a-GCST90001646	ziJu67	Malignant neoplasm of head and neck	ebi-a-GCST90001646.csv	Inverse variance weighted	27	-0.0410136	0.0226549	0.0702389	-0.0854172	0.00338991	0.959816	0.918129	1.0034	0.96 (0.92-1.00)
ebi-a-GCST90001646	ziJu67	Malignant neoplasm of head and neck	ebi-a-GCST90001646.csv	Weighted median	27	-0.0289474	0.033971	0.394148	-0.0955306	0.0376359	0.971468	0.908891	1.03835	0.97 (0.91-1.04)
ebi-a-GCST90001646	ziJu67	Malignant neoplasm of head and neck	ebi-a-GCST90001646.csv	MR Egger	27	-0.0539902	0.0299546	0.0835525	-0.112701	0.00472079	0.947441	0.893418	1.00473	0.95 (0.89-1.00)
ebi-a-GCST90001646	ziJu67	Malignant neoplasm of head and neck	ebi-a-GCST90001646.csv	Simple mode	27	-0.0312974	0.0569965	0.587615	-0.143011	0.0804158	0.969187	0.866745	1.08374	0.97 (0.87-1.08)
ebi-a-GCST90001646	ziJu67	Malignant neoplasm of head and neck	ebi-a-GCST90001646.csv	Weighted mode	27	-0.0464645	0.0310582	0.146683	-0.107339	0.0144097	0.954598	0.898221	1.01451	0.95 (0.90-1.01)
ebi-a-GCST90001647	IruFe6	Malignant neoplasm of head and neck	ebi-a-GCST90001647.csv	Inverse variance weighted	29	0.0144886	0.0366299	0.692445	-0.0573061	0.0862832	1.01459	0.944305	1.09012	1.01 (0.94-1.09)
ebi-a-GCST90001647	IruFe6	Malignant neoplasm of head and neck	ebi-a-GCST90001647.csv	Weighted median	29	-0.02057	0.0507863	0.685456	-0.120111	0.0789712	0.97964	0.886822	1.08217	0.98 (0.89-1.08)
ebi-a-GCST90001647	IruFe6	Malignant neoplasm of head and neck	ebi-a-GCST90001647.csv	MR Egger	29	0.0134248	0.0541884	0.806207	-0.0927844	0.119634	1.01352	0.91139	1.12708	1.01 (0.91-1.13)
ebi-a-GCST90001647	IruFe6	Malignant neoplasm of head and neck	ebi-a-GCST90001647.csv	Simple mode	29	-0.0372998	0.0788821	0.639982	-0.191909	0.117309	0.963387	0.825382	1.12447	0.96 (0.83-1.12)
ebi-a-GCST90001647	IruFe6	Malignant neoplasm of head and neck	ebi-a-GCST90001647.csv	Weighted mode	29	-0.0252047	0.0508122	0.62374	-0.124797	0.0743872	0.97511	0.882676	1.07722	0.98 (0.88-1.08)
ebi-a-GCST90001648	Y3QFdy	Malignant neoplasm of head and neck	ebi-a-GCST90001648.csv	Inverse variance weighted	34	-0.0137263	0.0373364	0.713142	-0.0869057	0.059453	0.986367	0.916764	1.06126	0.99 (0.92-1.06)
ebi-a-GCST90001648	Y3QFdy	Malignant neoplasm of head and neck	ebi-a-GCST90001648.csv	Weighted median	34	-0.0115061	0.0588924	0.845099	-0.126935	0.103923	0.98856	0.880791	1.10951	0.99 (0.88-1.11)
ebi-a-GCST90001648	Y3QFdy	Malignant neoplasm of head and neck	ebi-a-GCST90001648.csv	MR Egger	34	-0.0277267	0.0761731	0.718256	-0.177026	0.121573	0.972654	0.837758	1.12927	0.97 (0.84-1.13)
ebi-a-GCST90001648	Y3QFdy	Malignant neoplasm of head and neck	ebi-a-GCST90001648.csv	Simple mode	34	-0.0268448	0.100213	0.790461	-0.223262	0.169573	0.973512	0.799905	1.1848	0.97 (0.80-1.18)
ebi-a-GCST90001648	Y3QFdy	Malignant neoplasm of head and neck	ebi-a-GCST90001648.csv	Weighted mode	34	-0.00401692	0.061283	0.948134	-0.124131	0.116098	0.995991	0.883264	1.12311	1.00 (0.88-1.12)
ebi-a-GCST90001649	NA2bH6	Malignant neoplasm of head and neck	ebi-a-GCST90001649.csv	Inverse variance weighted	39	-0.00260991	0.0318588	0.934709	-0.0650532	0.0598334	0.997393	0.937018	1.06166	1.00 (0.94-1.06)
ebi-a-GCST90001649	NA2bH6	Malignant neoplasm of head and neck	ebi-a-GCST90001649.csv	Weighted median	39	0.0198897	0.0471932	0.673424	-0.0726089	0.112388	1.02009	0.929964	1.11895	1.02 (0.93-1.12)
ebi-a-GCST90001649	NA2bH6	Malignant neoplasm of head and neck	ebi-a-GCST90001649.csv	MR Egger	39	-0.0183962	0.0587671	0.756012	-0.13358	0.0967873	0.981772	0.874958	1.10163	0.98 (0.87-1.10)
ebi-a-GCST90001649	NA2bH6	Malignant neoplasm of head and neck	ebi-a-GCST90001649.csv	Simple mode	39	-0.142647	0.0886001	0.115672	-0.316304	0.0310086	0.86706	0.728838	1.03149	0.87 (0.73-1.03)
ebi-a-GCST90001649	NA2bH6	Malignant neoplasm of head and neck	ebi-a-GCST90001649.csv	Weighted mode	39	0.027696	0.05612	0.62449	-0.0822992	0.137691	1.02808	0.920996	1.14762	1.03 (0.92-1.15)
ebi-a-GCST90001650	EGqpKJ	Malignant neoplasm of head and neck	ebi-a-GCST90001650.csv	Inverse variance weighted	39	-0.0328201	0.0319992	0.305054	-0.0955385	0.0298983	0.967713	0.908883	1.03035	0.97 (0.91-1.03)
ebi-a-GCST90001650	EGqpKJ	Malignant neoplasm of head and neck	ebi-a-GCST90001650.csv	Weighted median	39	-0.00490702	0.0509266	0.923239	-0.104723	0.0949091	0.995105	0.900574	1.09956	1.00 (0.90-1.10)
ebi-a-GCST90001650	EGqpKJ	Malignant neoplasm of head and neck	ebi-a-GCST90001650.csv	MR Egger	39	-0.0475588	0.0583306	0.420101	-0.161887	0.0667692	0.953554	0.850538	1.06905	0.95 (0.85-1.07)
ebi-a-GCST90001650	EGqpKJ	Malignant neoplasm of head and neck	ebi-a-GCST90001650.csv	Simple mode	39	0.0317583	0.0886118	0.722029	-0.141921	0.205437	1.03227	0.86769	1.22806	1.03 (0.87-1.23)
ebi-a-GCST90001650	EGqpKJ	Malignant neoplasm of head and neck	ebi-a-GCST90001650.csv	Weighted mode	39	0.0252641	0.0547551	0.64714	-0.0820559	0.132584	1.02559	0.92122	1.14178	1.03 (0.92-1.14)
ebi-a-GCST90001651	VTNQoI	Malignant neoplasm of head and neck	ebi-a-GCST90001651.csv	Inverse variance weighted	25	-0.0140364	0.0455155	0.757788	-0.103247	0.0751741	0.986062	0.901904	1.07807	0.99 (0.90-1.08)
ebi-a-GCST90001651	VTNQoI	Malignant neoplasm of head and neck	ebi-a-GCST90001651.csv	Weighted median	25	0.0152725	0.065268	0.814987	-0.112653	0.143198	1.01539	0.893461	1.15396	1.02 (0.89-1.15)
ebi-a-GCST90001651	VTNQoI	Malignant neoplasm of head and neck	ebi-a-GCST90001651.csv	MR Egger	25	-0.0360147	0.072616	0.624628	-0.178342	0.106313	0.964626	0.836656	1.11217	0.96 (0.84-1.11)
ebi-a-GCST90001651	VTNQoI	Malignant neoplasm of head and neck	ebi-a-GCST90001651.csv	Simple mode	25	0.0858904	0.109273	0.439549	-0.128284	0.300065	1.08969	0.879603	1.34995	1.09 (0.88-1.35)
ebi-a-GCST90001651	VTNQoI	Malignant neoplasm of head and neck	ebi-a-GCST90001651.csv	Weighted mode	25	0.0559712	0.092806	0.5521	-0.125929	0.237871	1.05757	0.881678	1.26855	1.06 (0.88-1.27)
ebi-a-GCST90001652	h9wRE6	Malignant neoplasm of head and neck	ebi-a-GCST90001652.csv	Inverse variance weighted	24	0.0141165	0.0369293	0.70227	-0.0582648	0.0864978	1.01422	0.9434	1.09035	1.01 (0.94-1.09)
ebi-a-GCST90001652	h9wRE6	Malignant neoplasm of head and neck	ebi-a-GCST90001652.csv	Weighted median	24	-0.0551037	0.0546473	0.313286	-0.162212	0.0520051	0.946387	0.850261	1.05338	0.95 (0.85-1.05)
ebi-a-GCST90001652	h9wRE6	Malignant neoplasm of head and neck	ebi-a-GCST90001652.csv	MR Egger	24	-0.0373373	0.0529052	0.487756	-0.141031	0.0663568	0.963351	0.868462	1.06861	0.96 (0.87-1.07)
ebi-a-GCST90001652	h9wRE6	Malignant neoplasm of head and neck	ebi-a-GCST90001652.csv	Simple mode	24	-0.0578799	0.114013	0.616526	-0.281346	0.165586	0.943763	0.754767	1.18008	0.94 (0.75-1.18)
ebi-a-GCST90001652	h9wRE6	Malignant neoplasm of head and neck	ebi-a-GCST90001652.csv	Weighted mode	24	-0.0609899	0.0535227	0.266218	-0.165894	0.0439146	0.940833	0.847136	1.04489	0.94 (0.85-1.04)
ebi-a-GCST90001653	wSyLI0	Malignant neoplasm of head and neck	ebi-a-GCST90001653.csv	Inverse variance weighted	27	0.00932725	0.0329201	0.776924	-0.0551962	0.0738507	1.00937	0.946299	1.07665	1.01 (0.95-1.08)
ebi-a-GCST90001653	wSyLI0	Malignant neoplasm of head and neck	ebi-a-GCST90001653.csv	Weighted median	27	0.0195521	0.0527156	0.710713	-0.0837705	0.122875	1.01974	0.919642	1.13074	1.02 (0.92-1.13)
ebi-a-GCST90001653	wSyLI0	Malignant neoplasm of head and neck	ebi-a-GCST90001653.csv	MR Egger	27	0.0538826	0.0463434	0.255938	-0.0369505	0.144716	1.05536	0.963724	1.15571	1.06 (0.96-1.16)
ebi-a-GCST90001653	wSyLI0	Malignant neoplasm of head and neck	ebi-a-GCST90001653.csv	Simple mode	27	-0.0373035	0.0875192	0.673447	-0.208841	0.134234	0.963384	0.811524	1.14366	0.96 (0.81-1.14)
ebi-a-GCST90001653	wSyLI0	Malignant neoplasm of head and neck	ebi-a-GCST90001653.csv	Weighted mode	27	0.0158717	0.0470541	0.738593	-0.0763543	0.108098	1.016	0.926488	1.11416	1.02 (0.93-1.11)
ebi-a-GCST90001654	R6AcGy	Malignant neoplasm of head and neck	ebi-a-GCST90001654.csv	Inverse variance weighted	30	-0.00180352	0.0335184	0.957089	-0.0674997	0.0638926	0.998198	0.934728	1.06598	1.00 (0.93-1.07)
ebi-a-GCST90001654	R6AcGy	Malignant neoplasm of head and neck	ebi-a-GCST90001654.csv	Weighted median	30	0.0163876	0.0492894	0.73953	-0.0802197	0.112995	1.01652	0.922914	1.11963	1.02 (0.92-1.12)
ebi-a-GCST90001654	R6AcGy	Malignant neoplasm of head and neck	ebi-a-GCST90001654.csv	MR Egger	30	-0.00260251	0.0485715	0.957649	-0.0978027	0.0925977	0.997401	0.906828	1.09702	1.00 (0.91-1.10)
ebi-a-GCST90001654	R6AcGy	Malignant neoplasm of head and neck	ebi-a-GCST90001654.csv	Simple mode	30	0.116225	0.0847172	0.180608	-0.0498202	0.282271	1.12325	0.9514	1.32614	1.12 (0.95-1.33)
ebi-a-GCST90001654	R6AcGy	Malignant neoplasm of head and neck	ebi-a-GCST90001654.csv	Weighted mode	30	0.0310588	0.0413516	0.45865	-0.0499903	0.112108	1.03155	0.951239	1.11863	1.03 (0.95-1.12)
ebi-a-GCST90001655	vZRlAw	Malignant neoplasm of head and neck	ebi-a-GCST90001655.csv	Inverse variance weighted	22	0.0905757	0.0452147	0.0451519	0.00195491	0.179196	1.0948	1.00196	1.19626	1.09 (1.00-1.20)
ebi-a-GCST90001655	vZRlAw	Malignant neoplasm of head and neck	ebi-a-GCST90001655.csv	Weighted median	22	0.0968926	0.0705779	0.1698	-0.0414401	0.235225	1.10174	0.959407	1.26519	1.10 (0.96-1.27)
ebi-a-GCST90001655	vZRlAw	Malignant neoplasm of head and neck	ebi-a-GCST90001655.csv	MR Egger	22	0.135966	0.074391	0.0825501	-0.00984024	0.281773	1.14564	0.990208	1.32548	1.15 (0.99-1.33)
ebi-a-GCST90001655	vZRlAw	Malignant neoplasm of head and neck	ebi-a-GCST90001655.csv	Simple mode	22	-0.0108787	0.11161	0.923277	-0.229634	0.207876	0.98918	0.794825	1.23106	0.99 (0.79-1.23)
ebi-a-GCST90001655	vZRlAw	Malignant neoplasm of head and neck	ebi-a-GCST90001655.csv	Weighted mode	22	0.103937	0.0725238	0.166537	-0.0382094	0.246084	1.10953	0.962511	1.27901	1.11 (0.96-1.28)
ebi-a-GCST90001656	Phi09t	Malignant neoplasm of head and neck	ebi-a-GCST90001656.csv	Inverse variance weighted	27	-0.00932725	0.0329201	0.776924	-0.0738507	0.0551962	0.990716	0.92881	1.05675	0.99 (0.93-1.06)
ebi-a-GCST90001656	Phi09t	Malignant neoplasm of head and neck	ebi-a-GCST90001656.csv	Weighted median	27	-0.0195521	0.0498002	0.694606	-0.117161	0.0780563	0.980638	0.889442	1.08118	0.98 (0.89-1.08)
ebi-a-GCST90001656	Phi09t	Malignant neoplasm of head and neck	ebi-a-GCST90001656.csv	MR Egger	27	-0.0538826	0.0463434	0.255938	-0.144716	0.0369505	0.947543	0.865268	1.03764	0.95 (0.87-1.04)
ebi-a-GCST90001656	Phi09t	Malignant neoplasm of head and neck	ebi-a-GCST90001656.csv	Simple mode	27	0.0373035	0.0904253	0.68333	-0.13993	0.214537	1.03801	0.869419	1.23929	1.04 (0.87-1.24)
ebi-a-GCST90001656	Phi09t	Malignant neoplasm of head and neck	ebi-a-GCST90001656.csv	Weighted mode	27	-0.0158717	0.0442909	0.722974	-0.102682	0.0709384	0.984254	0.902414	1.07352	0.98 (0.90-1.07)
ebi-a-GCST90001657	RYdMYc	Malignant neoplasm of head and neck	ebi-a-GCST90001657.csv	Inverse variance weighted	12	-0.0171564	0.102238	0.866733	-0.217542	0.183229	0.98299	0.804494	1.20109	0.98 (0.80-1.20)
ebi-a-GCST90001657	RYdMYc	Malignant neoplasm of head and neck	ebi-a-GCST90001657.csv	Weighted median	12	-0.0587647	0.118015	0.618525	-0.290074	0.172545	0.942929	0.748208	1.18833	0.94 (0.75-1.19)
ebi-a-GCST90001657	RYdMYc	Malignant neoplasm of head and neck	ebi-a-GCST90001657.csv	MR Egger	12	-0.0284842	0.169909	0.870205	-0.361506	0.304537	0.971918	0.696627	1.356	0.97 (0.70-1.36)
ebi-a-GCST90001657	RYdMYc	Malignant neoplasm of head and neck	ebi-a-GCST90001657.csv	Simple mode	12	-0.0187437	0.21252	0.931305	-0.435283	0.397795	0.981431	0.647082	1.48854	0.98 (0.65-1.49)
ebi-a-GCST90001657	RYdMYc	Malignant neoplasm of head and neck	ebi-a-GCST90001657.csv	Weighted mode	12	-0.0826229	0.115351	0.488752	-0.308712	0.143466	0.920698	0.734392	1.15427	0.92 (0.73-1.15)
ebi-a-GCST90001658	3RGMLF	Malignant neoplasm of head and neck	ebi-a-GCST90001658.csv	Inverse variance weighted	103	-0.00507103	0.0149654	0.734722	-0.0344032	0.0242611	0.994942	0.966182	1.02456	0.99 (0.97-1.02)
ebi-a-GCST90001658	3RGMLF	Malignant neoplasm of head and neck	ebi-a-GCST90001658.csv	Weighted median	103	-0.0195188	0.0255015	0.444036	-0.0695018	0.0304643	0.980671	0.932858	1.03093	0.98 (0.93-1.03)
ebi-a-GCST90001658	3RGMLF	Malignant neoplasm of head and neck	ebi-a-GCST90001658.csv	MR Egger	103	-0.00937345	0.021745	0.667341	-0.0519936	0.0332467	0.99067	0.949335	1.03381	0.99 (0.95-1.03)
ebi-a-GCST90001658	3RGMLF	Malignant neoplasm of head and neck	ebi-a-GCST90001658.csv	Simple mode	103	-0.0177006	0.0488982	0.718109	-0.113541	0.0781398	0.982455	0.892668	1.08127	0.98 (0.89-1.08)
ebi-a-GCST90001658	3RGMLF	Malignant neoplasm of head and neck	ebi-a-GCST90001658.csv	Weighted mode	103	-0.00340595	0.0221392	0.878038	-0.0467987	0.0399868	0.9966	0.954279	1.0408	1.00 (0.95-1.04)
ebi-a-GCST90001659	mlzZjz	Malignant neoplasm of head and neck	ebi-a-GCST90001659.csv	Inverse variance weighted	103	-0.00728093	0.0164048	0.657165	-0.0394343	0.0248724	0.992746	0.961333	1.02518	0.99 (0.96-1.03)
ebi-a-GCST90001659	mlzZjz	Malignant neoplasm of head and neck	ebi-a-GCST90001659.csv	Weighted median	103	0.040363	0.0268993	0.133479	-0.0123596	0.0930855	1.04119	0.987716	1.09756	1.04 (0.99-1.10)
ebi-a-GCST90001659	mlzZjz	Malignant neoplasm of head and neck	ebi-a-GCST90001659.csv	MR Egger	103	0.00987084	0.0275846	0.721211	-0.044195	0.0639366	1.00992	0.956767	1.06602	1.01 (0.96-1.07)
ebi-a-GCST90001659	mlzZjz	Malignant neoplasm of head and neck	ebi-a-GCST90001659.csv	Simple mode	103	0.0105974	0.0562301	0.850886	-0.0996135	0.120808	1.01065	0.905187	1.12841	1.01 (0.91-1.13)
ebi-a-GCST90001659	mlzZjz	Malignant neoplasm of head and neck	ebi-a-GCST90001659.csv	Weighted mode	103	0.0248924	0.0250009	0.321772	-0.0241094	0.0738942	1.0252	0.976179	1.07669	1.03 (0.98-1.08)
ebi-a-GCST90001660	Yeds9E	Malignant neoplasm of head and neck	ebi-a-GCST90001660.csv	Inverse variance weighted	104	-0.0185601	0.0160851	0.248555	-0.0500869	0.0129668	0.981611	0.951147	1.01305	0.98 (0.95-1.01)
ebi-a-GCST90001660	Yeds9E	Malignant neoplasm of head and neck	ebi-a-GCST90001660.csv	Weighted median	104	-0.0223618	0.0288173	0.437756	-0.0788436	0.03412	0.977886	0.924184	1.03471	0.98 (0.92-1.03)
ebi-a-GCST90001660	Yeds9E	Malignant neoplasm of head and neck	ebi-a-GCST90001660.csv	MR Egger	104	-0.0177212	0.0270445	0.513776	-0.0707285	0.0352861	0.982435	0.931715	1.03592	0.98 (0.93-1.04)
ebi-a-GCST90001660	Yeds9E	Malignant neoplasm of head and neck	ebi-a-GCST90001660.csv	Simple mode	104	-0.0125298	0.0500958	0.802996	-0.110718	0.0856581	0.987548	0.895192	1.08943	0.99 (0.90-1.09)
ebi-a-GCST90001660	Yeds9E	Malignant neoplasm of head and neck	ebi-a-GCST90001660.csv	Weighted mode	104	-0.0265758	0.0291152	0.36349	-0.0836417	0.0304901	0.973774	0.919761	1.03096	0.97 (0.92-1.03)
ebi-a-GCST90001661	iQQXo6	Malignant neoplasm of head and neck	ebi-a-GCST90001661.csv	Inverse variance weighted	25	-0.0103857	0.0343224	0.7622	-0.0776576	0.0568862	0.989668	0.925281	1.05854	0.99 (0.93-1.06)
ebi-a-GCST90001661	iQQXo6	Malignant neoplasm of head and neck	ebi-a-GCST90001661.csv	Weighted median	25	0.0216708	0.0484315	0.654548	-0.073255	0.116597	1.02191	0.929364	1.12367	1.02 (0.93-1.12)
ebi-a-GCST90001661	iQQXo6	Malignant neoplasm of head and neck	ebi-a-GCST90001661.csv	MR Egger	25	-0.00127605	0.0517238	0.980531	-0.102655	0.100103	0.998725	0.902439	1.10528	1.00 (0.90-1.11)
ebi-a-GCST90001661	iQQXo6	Malignant neoplasm of head and neck	ebi-a-GCST90001661.csv	Simple mode	25	-0.0544127	0.0831727	0.519194	-0.217431	0.108606	0.947041	0.804583	1.11472	0.95 (0.80-1.11)
ebi-a-GCST90001661	iQQXo6	Malignant neoplasm of head and neck	ebi-a-GCST90001661.csv	Weighted mode	25	0.0190162	0.0490466	0.701643	-0.0771152	0.115148	1.0192	0.925783	1.12204	1.02 (0.93-1.12)
ebi-a-GCST90001662	onbDq7	Malignant neoplasm of head and neck	ebi-a-GCST90001662.csv	Inverse variance weighted	14	0.00496326	0.0182257	0.785375	-0.0307592	0.0406857	1.00498	0.969709	1.04152	1.00 (0.97-1.04)
ebi-a-GCST90001662	onbDq7	Malignant neoplasm of head and neck	ebi-a-GCST90001662.csv	Weighted median	14	0.0135772	0.0173519	0.433943	-0.0204325	0.0475869	1.01367	0.979775	1.04874	1.01 (0.98-1.05)
ebi-a-GCST90001662	onbDq7	Malignant neoplasm of head and neck	ebi-a-GCST90001662.csv	MR Egger	14	0.0122369	0.019823	0.548568	-0.0266163	0.05109	1.01231	0.973735	1.05242	1.01 (0.97-1.05)
ebi-a-GCST90001662	onbDq7	Malignant neoplasm of head and neck	ebi-a-GCST90001662.csv	Simple mode	14	0.00499172	0.0967027	0.959617	-0.184545	0.194529	1.005	0.831482	1.21474	1.01 (0.83-1.21)
ebi-a-GCST90001662	onbDq7	Malignant neoplasm of head and neck	ebi-a-GCST90001662.csv	Weighted mode	14	0.0137371	0.0155648	0.393492	-0.0167698	0.0442441	1.01383	0.98337	1.04524	1.01 (0.98-1.05)
ebi-a-GCST90001663	quVVTT	Malignant neoplasm of head and neck	ebi-a-GCST90001663.csv	Inverse variance weighted	28	0.0119656	0.0295343	0.685373	-0.0459216	0.0698527	1.01204	0.955117	1.07235	1.01 (0.96-1.07)
ebi-a-GCST90001663	quVVTT	Malignant neoplasm of head and neck	ebi-a-GCST90001663.csv	Weighted median	28	0.00374478	0.0478427	0.937611	-0.0900269	0.0975165	1.00375	0.913907	1.10243	1.00 (0.91-1.10)
ebi-a-GCST90001663	quVVTT	Malignant neoplasm of head and neck	ebi-a-GCST90001663.csv	MR Egger	28	0.0444897	0.0422748	0.302303	-0.038369	0.127348	1.04549	0.962358	1.13581	1.05 (0.96-1.14)
ebi-a-GCST90001663	quVVTT	Malignant neoplasm of head and neck	ebi-a-GCST90001663.csv	Simple mode	28	-0.106876	0.0832023	0.209867	-0.269953	0.0562003	0.898637	0.763416	1.05781	0.90 (0.76-1.06)
ebi-a-GCST90001663	quVVTT	Malignant neoplasm of head and neck	ebi-a-GCST90001663.csv	Weighted mode	28	0.0247824	0.0525296	0.640874	-0.0781757	0.12774	1.02509	0.924802	1.13626	1.03 (0.92-1.14)
ebi-a-GCST90001664	RAuyYk	Malignant neoplasm of head and neck	ebi-a-GCST90001664.csv	Inverse variance weighted	54	-0.00620066	0.008791	0.480598	-0.023431	0.0110297	0.993819	0.976841	1.01109	0.99 (0.98-1.01)
ebi-a-GCST90001664	RAuyYk	Malignant neoplasm of head and neck	ebi-a-GCST90001664.csv	Weighted median	54	-0.0148441	0.0132866	0.263898	-0.0408858	0.0111976	0.985266	0.959939	1.01126	0.99 (0.96-1.01)
ebi-a-GCST90001664	RAuyYk	Malignant neoplasm of head and neck	ebi-a-GCST90001664.csv	MR Egger	54	-0.00369072	0.00996558	0.712628	-0.0232233	0.0158418	0.996316	0.977044	1.01597	1.00 (0.98-1.02)
ebi-a-GCST90001664	RAuyYk	Malignant neoplasm of head and neck	ebi-a-GCST90001664.csv	Simple mode	54	-0.0102267	0.0214656	0.63573	-0.0522993	0.0318458	0.989825	0.949045	1.03236	0.99 (0.95-1.03)
ebi-a-GCST90001664	RAuyYk	Malignant neoplasm of head and neck	ebi-a-GCST90001664.csv	Weighted mode	54	-0.00311663	0.0107626	0.773267	-0.0242113	0.017978	0.996888	0.976079	1.01814	1.00 (0.98-1.02)
ebi-a-GCST90001665	wOnk83	Malignant neoplasm of head and neck	ebi-a-GCST90001665.csv	Inverse variance weighted	32	-0.00674232	0.0159667	0.672825	-0.038037	0.0245524	0.99328	0.962677	1.02486	0.99 (0.96-1.02)
ebi-a-GCST90001665	wOnk83	Malignant neoplasm of head and neck	ebi-a-GCST90001665.csv	Weighted median	32	-0.000703007	0.0214273	0.973827	-0.0427006	0.0412946	0.999297	0.958198	1.04216	1.00 (0.96-1.04)
ebi-a-GCST90001665	wOnk83	Malignant neoplasm of head and neck	ebi-a-GCST90001665.csv	MR Egger	32	-0.00378956	0.0186293	0.840181	-0.040303	0.0327239	0.996218	0.960498	1.03327	1.00 (0.96-1.03)
ebi-a-GCST90001665	wOnk83	Malignant neoplasm of head and neck	ebi-a-GCST90001665.csv	Simple mode	32	-0.020256	0.0350243	0.567211	-0.0889036	0.0483915	0.979948	0.914934	1.04958	0.98 (0.91-1.05)
ebi-a-GCST90001665	wOnk83	Malignant neoplasm of head and neck	ebi-a-GCST90001665.csv	Weighted mode	32	-0.00065835	0.018333	0.971584	-0.0365911	0.0352744	0.999342	0.96407	1.0359	1.00 (0.96-1.04)
ebi-a-GCST90001666	f2IsjO	Malignant neoplasm of head and neck	ebi-a-GCST90001666.csv	Inverse variance weighted	52	0.00735206	0.0068723	0.284705	-0.00611765	0.0208218	1.00738	0.993901	1.02104	1.01 (0.99-1.02)
ebi-a-GCST90001666	f2IsjO	Malignant neoplasm of head and neck	ebi-a-GCST90001666.csv	Weighted median	52	0.0145914	0.0118704	0.218984	-0.00867446	0.0378573	1.0147	0.991363	1.03858	1.01 (0.99-1.04)
ebi-a-GCST90001666	f2IsjO	Malignant neoplasm of head and neck	ebi-a-GCST90001666.csv	MR Egger	52	0.00559697	0.0077921	0.475923	-0.00967554	0.0208695	1.00561	0.990371	1.02109	1.01 (0.99-1.02)
ebi-a-GCST90001666	f2IsjO	Malignant neoplasm of head and neck	ebi-a-GCST90001666.csv	Simple mode	52	-0.0249769	0.0169023	0.145631	-0.0581053	0.00815159	0.975332	0.943551	1.00818	0.98 (0.94-1.01)
ebi-a-GCST90001666	f2IsjO	Malignant neoplasm of head and neck	ebi-a-GCST90001666.csv	Weighted mode	52	0.0155052	0.00884982	0.0857785	-0.00184043	0.0328508	1.01563	0.998161	1.0334	1.02 (1.00-1.03)
ebi-a-GCST90001667	91q7Es	Malignant neoplasm of head and neck	ebi-a-GCST90001667.csv	Inverse variance weighted	35	0.0147194	0.0124834	0.238351	-0.00974804	0.0391868	1.01483	0.990299	1.03996	1.01 (0.99-1.04)
ebi-a-GCST90001667	91q7Es	Malignant neoplasm of head and neck	ebi-a-GCST90001667.csv	Weighted median	35	0.0127234	0.0161276	0.430158	-0.0188867	0.0443334	1.0128	0.981291	1.04533	1.01 (0.98-1.05)
ebi-a-GCST90001667	91q7Es	Malignant neoplasm of head and neck	ebi-a-GCST90001667.csv	MR Egger	35	0.0180565	0.0145709	0.224008	-0.0105025	0.0466154	1.01822	0.989552	1.04772	1.02 (0.99-1.05)
ebi-a-GCST90001667	91q7Es	Malignant neoplasm of head and neck	ebi-a-GCST90001667.csv	Simple mode	35	0.0305955	0.0287585	0.294883	-0.0257713	0.0869622	1.03107	0.974558	1.09086	1.03 (0.97-1.09)
ebi-a-GCST90001667	91q7Es	Malignant neoplasm of head and neck	ebi-a-GCST90001667.csv	Weighted mode	35	0.0131606	0.0137128	0.343967	-0.0137166	0.0400378	1.01325	0.986377	1.04085	1.01 (0.99-1.04)
ebi-a-GCST90001668	lEEcFj	Malignant neoplasm of head and neck	ebi-a-GCST90001668.csv	Inverse variance weighted	33	0.0266271	0.0170008	0.117295	-0.00669443	0.0599486	1.02698	0.993328	1.06178	1.03 (0.99-1.06)
ebi-a-GCST90001668	lEEcFj	Malignant neoplasm of head and neck	ebi-a-GCST90001668.csv	Weighted median	33	0.0172586	0.0247141	0.484971	-0.031181	0.0656981	1.01741	0.9693	1.0679	1.02 (0.97-1.07)
ebi-a-GCST90001668	lEEcFj	Malignant neoplasm of head and neck	ebi-a-GCST90001668.csv	MR Egger	33	0.0105405	0.020031	0.602488	-0.0287202	0.0498012	1.0106	0.971688	1.05106	1.01 (0.97-1.05)
ebi-a-GCST90001668	lEEcFj	Malignant neoplasm of head and neck	ebi-a-GCST90001668.csv	Simple mode	33	0.0117164	0.0371495	0.754518	-0.0610967	0.0845295	1.01179	0.940732	1.0882	1.01 (0.94-1.09)
ebi-a-GCST90001668	lEEcFj	Malignant neoplasm of head and neck	ebi-a-GCST90001668.csv	Weighted mode	33	-0.0129212	0.0244795	0.601255	-0.0609011	0.0350587	0.987162	0.940916	1.03568	0.99 (0.94-1.04)
ebi-a-GCST90001669	kLVNAU	Malignant neoplasm of head and neck	ebi-a-GCST90001669.csv	Inverse variance weighted	43	0.00394782	0.00748218	0.597756	-0.0107173	0.0186129	1.00396	0.98934	1.01879	1.00 (0.99-1.02)
ebi-a-GCST90001669	kLVNAU	Malignant neoplasm of head and neck	ebi-a-GCST90001669.csv	Weighted median	43	0.00956178	0.0109592	0.382943	-0.0119183	0.0310418	1.00961	0.988152	1.03153	1.01 (0.99-1.03)
ebi-a-GCST90001669	kLVNAU	Malignant neoplasm of head and neck	ebi-a-GCST90001669.csv	MR Egger	43	0.00215543	0.00881273	0.808001	-0.0151175	0.0194284	1.00216	0.984996	1.01962	1.00 (0.98-1.02)
ebi-a-GCST90001669	kLVNAU	Malignant neoplasm of head and neck	ebi-a-GCST90001669.csv	Simple mode	43	0.00214384	0.0158989	0.893381	-0.029018	0.0333056	1.00215	0.971399	1.03387	1.00 (0.97-1.03)
ebi-a-GCST90001669	kLVNAU	Malignant neoplasm of head and neck	ebi-a-GCST90001669.csv	Weighted mode	43	0.00214384	0.00874465	0.807527	-0.0149957	0.0192834	1.00215	0.985116	1.01947	1.00 (0.99-1.02)
ebi-a-GCST90001670	yQPpaI	Malignant neoplasm of head and neck	ebi-a-GCST90001670.csv	Inverse variance weighted	95	-0.00450537	0.0198634	0.820565	-0.0434376	0.0344268	0.995505	0.957492	1.03503	1.00 (0.96-1.04)
ebi-a-GCST90001670	yQPpaI	Malignant neoplasm of head and neck	ebi-a-GCST90001670.csv	Weighted median	95	0.00244642	0.0292512	0.933347	-0.0548859	0.0597788	1.00245	0.946593	1.0616	1.00 (0.95-1.06)
ebi-a-GCST90001670	yQPpaI	Malignant neoplasm of head and neck	ebi-a-GCST90001670.csv	MR Egger	95	0.00934451	0.0401305	0.816387	-0.0693113	0.0880003	1.00939	0.933036	1.09199	1.01 (0.93-1.09)
ebi-a-GCST90001670	yQPpaI	Malignant neoplasm of head and neck	ebi-a-GCST90001670.csv	Simple mode	95	0.00723615	0.0589258	0.902527	-0.108258	0.122731	1.00726	0.897396	1.13058	1.01 (0.90-1.13)
ebi-a-GCST90001670	yQPpaI	Malignant neoplasm of head and neck	ebi-a-GCST90001670.csv	Weighted mode	95	0.00723615	0.0468531	0.877591	-0.084596	0.0990683	1.00726	0.918883	1.10414	1.01 (0.92-1.10)
ebi-a-GCST90001671	qFfhoi	Malignant neoplasm of head and neck	ebi-a-GCST90001671.csv	Inverse variance weighted	91	-0.00160487	0.0182529	0.929937	-0.0373806	0.0341708	0.998396	0.963309	1.03476	1.00 (0.96-1.03)
ebi-a-GCST90001671	qFfhoi	Malignant neoplasm of head and neck	ebi-a-GCST90001671.csv	Weighted median	91	-0.00367296	0.029033	0.899328	-0.0605777	0.0532318	0.996334	0.941221	1.05467	1.00 (0.94-1.05)
ebi-a-GCST90001671	qFfhoi	Malignant neoplasm of head and neck	ebi-a-GCST90001671.csv	MR Egger	91	-0.00433144	0.0328288	0.895329	-0.0686759	0.060013	0.995678	0.933629	1.06185	1.00 (0.93-1.06)
ebi-a-GCST90001671	qFfhoi	Malignant neoplasm of head and neck	ebi-a-GCST90001671.csv	Simple mode	91	0.00432888	0.0505686	0.931971	-0.0947856	0.103443	1.00434	0.909568	1.10898	1.00 (0.91-1.11)
ebi-a-GCST90001671	qFfhoi	Malignant neoplasm of head and neck	ebi-a-GCST90001671.csv	Weighted mode	91	-0.00603818	0.0348364	0.862782	-0.0743175	0.0622412	0.99398	0.928377	1.06422	0.99 (0.93-1.06)
ebi-a-GCST90001672	jq4pOa	Malignant neoplasm of head and neck	ebi-a-GCST90001672.csv	Inverse variance weighted	92	-0.00822538	0.0183007	0.653102	-0.0440947	0.027644	0.991808	0.956863	1.02803	0.99 (0.96-1.03)
ebi-a-GCST90001672	jq4pOa	Malignant neoplasm of head and neck	ebi-a-GCST90001672.csv	Weighted median	92	-0.00515506	0.0305967	0.866203	-0.0651247	0.0548146	0.994858	0.936951	1.05634	0.99 (0.94-1.06)
ebi-a-GCST90001672	jq4pOa	Malignant neoplasm of head and neck	ebi-a-GCST90001672.csv	MR Egger	92	0.0446553	0.0336208	0.187469	-0.0212415	0.110552	1.04567	0.978983	1.11689	1.05 (0.98-1.12)
ebi-a-GCST90001672	jq4pOa	Malignant neoplasm of head and neck	ebi-a-GCST90001672.csv	Simple mode	92	-0.0286868	0.0547442	0.601542	-0.135985	0.0786118	0.971721	0.872855	1.08178	0.97 (0.87-1.08)
ebi-a-GCST90001672	jq4pOa	Malignant neoplasm of head and neck	ebi-a-GCST90001672.csv	Weighted mode	92	-0.000395988	0.0362364	0.991305	-0.0714193	0.0706273	0.999604	0.931071	1.07318	1.00 (0.93-1.07)
ebi-a-GCST90001673	XuTakn	Malignant neoplasm of head and neck	ebi-a-GCST90001673.csv	Inverse variance weighted	14	-0.00294453	0.0379661	0.938181	-0.0773582	0.0714691	0.99706	0.925558	1.07408	1.00 (0.93-1.07)
ebi-a-GCST90001673	XuTakn	Malignant neoplasm of head and neck	ebi-a-GCST90001673.csv	Weighted median	14	-0.0038867	0.0443468	0.93016	-0.0908065	0.0830331	0.996121	0.913194	1.08658	1.00 (0.91-1.09)
ebi-a-GCST90001673	XuTakn	Malignant neoplasm of head and neck	ebi-a-GCST90001673.csv	MR Egger	14	-0.00424177	0.0478873	0.930878	-0.0981009	0.0896173	0.995767	0.906557	1.09376	1.00 (0.91-1.09)
ebi-a-GCST90001673	XuTakn	Malignant neoplasm of head and neck	ebi-a-GCST90001673.csv	Simple mode	14	0.084	0.0963834	0.39928	-0.104911	0.272911	1.08763	0.900404	1.31378	1.09 (0.90-1.31)
ebi-a-GCST90001673	XuTakn	Malignant neoplasm of head and neck	ebi-a-GCST90001673.csv	Weighted mode	14	-0.00344779	0.0421405	0.936039	-0.0860432	0.0791476	0.996558	0.917555	1.08236	1.00 (0.92-1.08)
ebi-a-GCST90001674	V8sEaK	Malignant neoplasm of head and neck	ebi-a-GCST90001674.csv	Inverse variance weighted	14	-0.0226489	0.0343416	0.509564	-0.0899584	0.0446606	0.977606	0.913969	1.04567	0.98 (0.91-1.05)
ebi-a-GCST90001674	V8sEaK	Malignant neoplasm of head and neck	ebi-a-GCST90001674.csv	Weighted median	14	-0.012121	0.0440014	0.782957	-0.0983637	0.0741218	0.987952	0.906319	1.07694	0.99 (0.91-1.08)
ebi-a-GCST90001674	V8sEaK	Malignant neoplasm of head and neck	ebi-a-GCST90001674.csv	MR Egger	14	-0.021354	0.0441259	0.637145	-0.107841	0.0651329	0.978872	0.89777	1.0673	0.98 (0.90-1.07)
ebi-a-GCST90001674	V8sEaK	Malignant neoplasm of head and neck	ebi-a-GCST90001674.csv	Simple mode	14	-0.0269943	0.0827675	0.749505	-0.189219	0.13523	0.973367	0.827606	1.1448	0.97 (0.83-1.14)
ebi-a-GCST90001674	V8sEaK	Malignant neoplasm of head and neck	ebi-a-GCST90001674.csv	Weighted mode	14	-0.0180283	0.0411367	0.668397	-0.0986563	0.0625997	0.982133	0.906054	1.0646	0.98 (0.91-1.06)
ebi-a-GCST90001675	g3Wyw3	Malignant neoplasm of head and neck	ebi-a-GCST90001675.csv	Inverse variance weighted	28	0.0182879	0.0256972	0.476671	-0.0320787	0.0686545	1.01846	0.96843	1.07107	1.02 (0.97-1.07)
ebi-a-GCST90001675	g3Wyw3	Malignant neoplasm of head and neck	ebi-a-GCST90001675.csv	Weighted median	28	0.030637	0.0352528	0.384811	-0.0384585	0.0997325	1.03111	0.962272	1.10488	1.03 (0.96-1.10)
ebi-a-GCST90001675	g3Wyw3	Malignant neoplasm of head and neck	ebi-a-GCST90001675.csv	MR Egger	28	0.0180326	0.0325735	0.584583	-0.0458114	0.0818767	1.0182	0.955222	1.08532	1.02 (0.96-1.09)
ebi-a-GCST90001675	g3Wyw3	Malignant neoplasm of head and neck	ebi-a-GCST90001675.csv	Simple mode	28	0.062104	0.0790659	0.439016	-0.0928652	0.217073	1.06407	0.911316	1.24244	1.06 (0.91-1.24)
ebi-a-GCST90001675	g3Wyw3	Malignant neoplasm of head and neck	ebi-a-GCST90001675.csv	Weighted mode	28	0.0232061	0.0292356	0.434255	-0.0340957	0.0805078	1.02348	0.966479	1.08384	1.02 (0.97-1.08)
ebi-a-GCST90001676	z9Z08E	Malignant neoplasm of head and neck	ebi-a-GCST90001676.csv	Inverse variance weighted	7	0.115269	0.117114	0.324994	-0.114274	0.344812	1.12218	0.892013	1.41172	1.12 (0.89-1.41)
ebi-a-GCST90001676	z9Z08E	Malignant neoplasm of head and neck	ebi-a-GCST90001676.csv	Weighted median	7	0.0478353	0.131384	0.715793	-0.209677	0.305348	1.049	0.810846	1.3571	1.05 (0.81-1.36)
ebi-a-GCST90001676	z9Z08E	Malignant neoplasm of head and neck	ebi-a-GCST90001676.csv	MR Egger	7	-0.279724	0.198894	0.218609	-0.669555	0.110107	0.755992	0.511936	1.1164	0.76 (0.51-1.12)
ebi-a-GCST90001676	z9Z08E	Malignant neoplasm of head and neck	ebi-a-GCST90001676.csv	Simple mode	7	0.0631449	0.217547	0.781389	-0.363248	0.489538	1.06518	0.695414	1.63156	1.07 (0.70-1.63)
ebi-a-GCST90001676	z9Z08E	Malignant neoplasm of head and neck	ebi-a-GCST90001676.csv	Weighted mode	7	0.0631449	0.217808	0.781643	-0.36376	0.490049	1.06518	0.695058	1.6324	1.07 (0.70-1.63)
ebi-a-GCST90001677	2gSSVs	Malignant neoplasm of head and neck	ebi-a-GCST90001677.csv	Inverse variance weighted	21	0.0262574	0.052987	0.620217	-0.0775972	0.130112	1.02661	0.925337	1.13896	1.03 (0.93-1.14)
ebi-a-GCST90001677	2gSSVs	Malignant neoplasm of head and neck	ebi-a-GCST90001677.csv	Weighted median	21	-0.00434068	0.0656733	0.947302	-0.13306	0.124379	0.995669	0.875412	1.13244	1.00 (0.88-1.13)
ebi-a-GCST90001677	2gSSVs	Malignant neoplasm of head and neck	ebi-a-GCST90001677.csv	MR Egger	21	-0.0257465	0.0840548	0.762702	-0.190494	0.139001	0.974582	0.826551	1.14912	0.97 (0.83-1.15)
ebi-a-GCST90001677	2gSSVs	Malignant neoplasm of head and neck	ebi-a-GCST90001677.csv	Simple mode	21	-0.0114679	0.11861	0.923938	-0.243943	0.221007	0.988598	0.783532	1.24733	0.99 (0.78-1.25)
ebi-a-GCST90001677	2gSSVs	Malignant neoplasm of head and neck	ebi-a-GCST90001677.csv	Weighted mode	21	-0.00748099	0.0731278	0.919537	-0.150812	0.13585	0.992547	0.86001	1.14551	0.99 (0.86-1.15)
ebi-a-GCST90001678	bHTi14	Malignant neoplasm of head and neck	ebi-a-GCST90001678.csv	Inverse variance weighted	20	0.0299283	0.0495115	0.545529	-0.0671141	0.126971	1.03038	0.935088	1.13538	1.03 (0.94-1.14)
ebi-a-GCST90001678	bHTi14	Malignant neoplasm of head and neck	ebi-a-GCST90001678.csv	Weighted median	20	0.0533764	0.044456	0.229884	-0.0337573	0.14051	1.05483	0.966806	1.15086	1.05 (0.97-1.15)
ebi-a-GCST90001678	bHTi14	Malignant neoplasm of head and neck	ebi-a-GCST90001678.csv	MR Egger	20	-0.0118545	0.0614095	0.849089	-0.132217	0.108508	0.988216	0.876151	1.11461	0.99 (0.88-1.11)
ebi-a-GCST90001678	bHTi14	Malignant neoplasm of head and neck	ebi-a-GCST90001678.csv	Simple mode	20	-0.00626717	0.104706	0.952896	-0.211492	0.198957	0.993752	0.809376	1.22013	0.99 (0.81-1.22)
ebi-a-GCST90001678	bHTi14	Malignant neoplasm of head and neck	ebi-a-GCST90001678.csv	Weighted mode	20	0.0430383	0.0410051	0.307078	-0.0373318	0.123408	1.04398	0.963356	1.13135	1.04 (0.96-1.13)
ebi-a-GCST90001679	hsG9dK	Malignant neoplasm of head and neck	ebi-a-GCST90001679.csv	Inverse variance weighted	15	-0.0507541	0.0511279	0.320862	-0.150965	0.0494567	0.950512	0.859878	1.0507	0.95 (0.86-1.05)
ebi-a-GCST90001679	hsG9dK	Malignant neoplasm of head and neck	ebi-a-GCST90001679.csv	Weighted median	15	-0.0234946	0.0735307	0.749332	-0.167615	0.120626	0.976779	0.84568	1.1282	0.98 (0.85-1.13)
ebi-a-GCST90001679	hsG9dK	Malignant neoplasm of head and neck	ebi-a-GCST90001679.csv	MR Egger	15	-0.00100149	0.082036	0.990445	-0.161792	0.159789	0.998999	0.850618	1.17326	1.00 (0.85-1.17)
ebi-a-GCST90001679	hsG9dK	Malignant neoplasm of head and neck	ebi-a-GCST90001679.csv	Simple mode	15	0.00480772	0.106973	0.964787	-0.204859	0.214474	1.00482	0.814762	1.23921	1.00 (0.81-1.24)
ebi-a-GCST90001679	hsG9dK	Malignant neoplasm of head and neck	ebi-a-GCST90001679.csv	Weighted mode	15	-0.0175803	0.0788396	0.826765	-0.172106	0.136945	0.982573	0.84189	1.14677	0.98 (0.84-1.15)
ebi-a-GCST90001680	NRVA5r	Malignant neoplasm of head and neck	ebi-a-GCST90001680.csv	Inverse variance weighted	21	-0.0448671	0.0444599	0.312898	-0.132009	0.0422743	0.956125	0.876333	1.04318	0.96 (0.88-1.04)
ebi-a-GCST90001680	NRVA5r	Malignant neoplasm of head and neck	ebi-a-GCST90001680.csv	Weighted median	21	-0.045517	0.0619249	0.462318	-0.16689	0.0758558	0.955503	0.846293	1.07881	0.96 (0.85-1.08)
ebi-a-GCST90001680	NRVA5r	Malignant neoplasm of head and neck	ebi-a-GCST90001680.csv	MR Egger	21	-0.0644867	0.0719537	0.381348	-0.205516	0.0765425	0.937549	0.814227	1.07955	0.94 (0.81-1.08)
ebi-a-GCST90001680	NRVA5r	Malignant neoplasm of head and neck	ebi-a-GCST90001680.csv	Simple mode	21	-0.00394572	0.0911373	0.965896	-0.182575	0.174683	0.996062	0.833122	1.19087	1.00 (0.83-1.19)
ebi-a-GCST90001680	NRVA5r	Malignant neoplasm of head and neck	ebi-a-GCST90001680.csv	Weighted mode	21	-0.0469793	0.0596772	0.440381	-0.163946	0.069988	0.954107	0.848787	1.0725	0.95 (0.85-1.07)
ebi-a-GCST90001681	4wJ3bN	Malignant neoplasm of head and neck	ebi-a-GCST90001681.csv	Inverse variance weighted	22	-0.0642859	0.0525064	0.220823	-0.167199	0.0386267	0.937737	0.846032	1.03938	0.94 (0.85-1.04)
ebi-a-GCST90001681	4wJ3bN	Malignant neoplasm of head and neck	ebi-a-GCST90001681.csv	Weighted median	22	-0.0726044	0.0689446	0.292303	-0.207736	0.0625269	0.929969	0.812422	1.06452	0.93 (0.81-1.06)
ebi-a-GCST90001681	4wJ3bN	Malignant neoplasm of head and neck	ebi-a-GCST90001681.csv	MR Egger	22	0.0405235	0.0979057	0.68335	-0.151372	0.232419	1.04136	0.859528	1.26165	1.04 (0.86-1.26)
ebi-a-GCST90001681	4wJ3bN	Malignant neoplasm of head and neck	ebi-a-GCST90001681.csv	Simple mode	22	-0.140579	0.1065	0.201048	-0.34932	0.0681617	0.868855	0.705167	1.07054	0.87 (0.71-1.07)
ebi-a-GCST90001681	4wJ3bN	Malignant neoplasm of head and neck	ebi-a-GCST90001681.csv	Weighted mode	22	-0.0807438	0.0780235	0.312503	-0.23367	0.0721823	0.92243	0.791623	1.07485	0.92 (0.79-1.07)
ebi-a-GCST90001682	mzZx3W	Malignant neoplasm of head and neck	ebi-a-GCST90001682.csv	Inverse variance weighted	18	0.0105822	0.073432	0.885415	-0.133345	0.154509	1.01064	0.875164	1.16708	1.01 (0.88-1.17)
ebi-a-GCST90001682	mzZx3W	Malignant neoplasm of head and neck	ebi-a-GCST90001682.csv	Weighted median	18	-0.0491178	0.0835905	0.556801	-0.212955	0.11472	0.952069	0.808192	1.12156	0.95 (0.81-1.12)
ebi-a-GCST90001682	mzZx3W	Malignant neoplasm of head and neck	ebi-a-GCST90001682.csv	MR Egger	18	-0.216966	0.164277	0.20517	-0.538949	0.105016	0.804957	0.583361	1.11073	0.80 (0.58-1.11)
ebi-a-GCST90001682	mzZx3W	Malignant neoplasm of head and neck	ebi-a-GCST90001682.csv	Simple mode	18	0.139392	0.164078	0.407382	-0.1822	0.460984	1.14957	0.833434	1.58563	1.15 (0.83-1.59)
ebi-a-GCST90001682	mzZx3W	Malignant neoplasm of head and neck	ebi-a-GCST90001682.csv	Weighted mode	18	-0.110688	0.111809	0.336071	-0.329834	0.108458	0.895218	0.719043	1.11456	0.90 (0.72-1.11)
ebi-a-GCST90001683	Fxzsop	Malignant neoplasm of head and neck	ebi-a-GCST90001683.csv	Inverse variance weighted	12	0.0838284	0.0708825	0.236953	-0.0551013	0.222758	1.08744	0.946389	1.24952	1.09 (0.95-1.25)
ebi-a-GCST90001683	Fxzsop	Malignant neoplasm of head and neck	ebi-a-GCST90001683.csv	Weighted median	12	0.0232369	0.101196	0.818385	-0.175107	0.221581	1.02351	0.839367	1.24805	1.02 (0.84-1.25)
ebi-a-GCST90001683	Fxzsop	Malignant neoplasm of head and neck	ebi-a-GCST90001683.csv	MR Egger	12	0.165911	0.129909	0.230413	-0.0887116	0.420533	1.18047	0.915109	1.52277	1.18 (0.92-1.52)
ebi-a-GCST90001683	Fxzsop	Malignant neoplasm of head and neck	ebi-a-GCST90001683.csv	Simple mode	12	0.0204144	0.15705	0.898923	-0.287403	0.328232	1.02062	0.750209	1.38851	1.02 (0.75-1.39)
ebi-a-GCST90001683	Fxzsop	Malignant neoplasm of head and neck	ebi-a-GCST90001683.csv	Weighted mode	12	1.0428e-05	0.133117	0.999939	-0.2609	0.260921	1.00001	0.770358	1.29812	1.00 (0.77-1.30)
ebi-a-GCST90001684	8Fo7pZ	Malignant neoplasm of head and neck	ebi-a-GCST90001684.csv	Inverse variance weighted	23	0.140105	0.0689502	0.0421569	0.00496222	0.275247	1.15039	1.00497	1.31686	1.15 (1.00-1.32)
ebi-a-GCST90001684	8Fo7pZ	Malignant neoplasm of head and neck	ebi-a-GCST90001684.csv	Weighted median	23	-0.0335665	0.0628579	0.593337	-0.156768	0.089635	0.966991	0.854902	1.09378	0.97 (0.85-1.09)
ebi-a-GCST90001684	8Fo7pZ	Malignant neoplasm of head and neck	ebi-a-GCST90001684.csv	MR Egger	23	-0.0419942	0.148562	0.780196	-0.333175	0.249187	0.958875	0.716645	1.28298	0.96 (0.72-1.28)
ebi-a-GCST90001684	8Fo7pZ	Malignant neoplasm of head and neck	ebi-a-GCST90001684.csv	Simple mode	23	0.143141	0.153366	0.36078	-0.157456	0.443738	1.15389	0.854315	1.55852	1.15 (0.85-1.56)
ebi-a-GCST90001684	8Fo7pZ	Malignant neoplasm of head and neck	ebi-a-GCST90001684.csv	Weighted mode	23	-0.0239848	0.0640059	0.711451	-0.149436	0.101467	0.976301	0.861193	1.10679	0.98 (0.86-1.11)
ebi-a-GCST90001685	mQdMiC	Malignant neoplasm of head and neck	ebi-a-GCST90001685.csv	Inverse variance weighted	18	0.160543	0.0728576	0.0275587	0.0177417	0.303344	1.17415	1.0179	1.35438	1.17 (1.02-1.35)
ebi-a-GCST90001685	mQdMiC	Malignant neoplasm of head and neck	ebi-a-GCST90001685.csv	Weighted median	18	0.163609	0.0825483	0.0474817	0.00181425	0.325404	1.17775	1.00182	1.38459	1.18 (1.00-1.38)
ebi-a-GCST90001685	mQdMiC	Malignant neoplasm of head and neck	ebi-a-GCST90001685.csv	MR Egger	18	-0.177355	0.258067	0.501771	-0.683167	0.328457	0.837482	0.505015	1.38882	0.84 (0.51-1.39)
ebi-a-GCST90001685	mQdMiC	Malignant neoplasm of head and neck	ebi-a-GCST90001685.csv	Simple mode	18	0.213417	0.135405	0.133419	-0.0519764	0.478811	1.2379	0.949351	1.61415	1.24 (0.95-1.61)
ebi-a-GCST90001685	mQdMiC	Malignant neoplasm of head and neck	ebi-a-GCST90001685.csv	Weighted mode	18	0.207447	0.120977	0.104558	-0.0296674	0.444562	1.23053	0.970768	1.55981	1.23 (0.97-1.56)
ebi-a-GCST90001686	3I2eoC	Malignant neoplasm of head and neck	ebi-a-GCST90001686.csv	Inverse variance weighted	24	0.0626252	0.0498185	0.208729	-0.035019	0.160269	1.06463	0.965587	1.17383	1.06 (0.97-1.17)
ebi-a-GCST90001686	3I2eoC	Malignant neoplasm of head and neck	ebi-a-GCST90001686.csv	Weighted median	24	-0.0128904	0.067045	0.847535	-0.144299	0.118518	0.987192	0.865629	1.12583	0.99 (0.87-1.13)
ebi-a-GCST90001686	3I2eoC	Malignant neoplasm of head and neck	ebi-a-GCST90001686.csv	MR Egger	24	-0.0153984	0.0976419	0.87613	-0.206777	0.17598	0.98472	0.813201	1.19241	0.98 (0.81-1.19)
ebi-a-GCST90001686	3I2eoC	Malignant neoplasm of head and neck	ebi-a-GCST90001686.csv	Simple mode	24	-0.0272641	0.110454	0.807225	-0.243755	0.189227	0.973104	0.78368	1.20831	0.97 (0.78-1.21)
ebi-a-GCST90001686	3I2eoC	Malignant neoplasm of head and neck	ebi-a-GCST90001686.csv	Weighted mode	24	-0.0105435	0.0756364	0.890349	-0.158791	0.137704	0.989512	0.853175	1.14764	0.99 (0.85-1.15)
ebi-a-GCST90001687	hxiDlE	Malignant neoplasm of head and neck	ebi-a-GCST90001687.csv	Inverse variance weighted	20	0.267421	0.0733807	0.000268123	0.123595	0.411247	1.30659	1.13156	1.5087	1.31 (1.13-1.51)
ebi-a-GCST90001687	hxiDlE	Malignant neoplasm of head and neck	ebi-a-GCST90001687.csv	Weighted median	20	0.265806	0.0916403	0.0037252	0.0861914	0.445421	1.30448	1.09001	1.56115	1.30 (1.09-1.56)
ebi-a-GCST90001687	hxiDlE	Malignant neoplasm of head and neck	ebi-a-GCST90001687.csv	MR Egger	20	0.0961606	0.271641	0.727452	-0.436255	0.628577	1.10094	0.646453	1.87494	1.10 (0.65-1.87)
ebi-a-GCST90001687	hxiDlE	Malignant neoplasm of head and neck	ebi-a-GCST90001687.csv	Simple mode	20	0.312192	0.163944	0.0721312	-0.00913794	0.633522	1.36642	0.990904	1.88423	1.37 (0.99-1.88)
ebi-a-GCST90001687	hxiDlE	Malignant neoplasm of head and neck	ebi-a-GCST90001687.csv	Weighted mode	20	0.274522	0.167708	0.118106	-0.0541849	0.603229	1.3159	0.947257	1.82801	1.32 (0.95-1.83)
ebi-a-GCST90001688	Gs2D9z	Malignant neoplasm of head and neck	ebi-a-GCST90001688.csv	Inverse variance weighted	90	0.00307546	0.0043592	0.480494	-0.00546858	0.0116195	1.00308	0.994546	1.01169	1.00 (0.99-1.01)
ebi-a-GCST90001688	Gs2D9z	Malignant neoplasm of head and neck	ebi-a-GCST90001688.csv	Weighted median	90	0.00941469	0.00662897	0.155539	-0.00357809	0.0224075	1.00946	0.996428	1.02266	1.01 (1.00-1.02)
ebi-a-GCST90001688	Gs2D9z	Malignant neoplasm of head and neck	ebi-a-GCST90001688.csv	MR Egger	90	0.00382052	0.00544441	0.484698	-0.00685052	0.0144916	1.00383	0.993173	1.0146	1.00 (0.99-1.01)
ebi-a-GCST90001688	Gs2D9z	Malignant neoplasm of head and neck	ebi-a-GCST90001688.csv	Simple mode	90	-0.0125878	0.0101663	0.218903	-0.0325138	0.00733819	0.987491	0.968009	1.00737	0.99 (0.97-1.01)
ebi-a-GCST90001688	Gs2D9z	Malignant neoplasm of head and neck	ebi-a-GCST90001688.csv	Weighted mode	90	0.00680672	0.00819843	0.408621	-0.0092622	0.0228756	1.00683	0.990781	1.02314	1.01 (0.99-1.02)
ebi-a-GCST90001689	zzuqlS	Malignant neoplasm of head and neck	ebi-a-GCST90001689.csv	Inverse variance weighted	38	0.0205379	0.0102842	0.0458216	0.000380853	0.0406949	1.02075	1.00038	1.04153	1.02 (1.00-1.04)
ebi-a-GCST90001689	zzuqlS	Malignant neoplasm of head and neck	ebi-a-GCST90001689.csv	Weighted median	38	0.0320006	0.0142766	0.0249958	0.0040184	0.0599828	1.03252	1.00403	1.06182	1.03 (1.00-1.06)
ebi-a-GCST90001689	zzuqlS	Malignant neoplasm of head and neck	ebi-a-GCST90001689.csv	MR Egger	38	0.0196599	0.0114047	0.0933155	-0.0026933	0.0420131	1.01985	0.99731	1.04291	1.02 (1.00-1.04)
ebi-a-GCST90001689	zzuqlS	Malignant neoplasm of head and neck	ebi-a-GCST90001689.csv	Simple mode	38	-0.00305642	0.0247783	0.902497	-0.0516218	0.045509	0.996948	0.949688	1.04656	1.00 (0.95-1.05)
ebi-a-GCST90001689	zzuqlS	Malignant neoplasm of head and neck	ebi-a-GCST90001689.csv	Weighted mode	38	0.0265911	0.0112766	0.0237658	0.00448898	0.0486933	1.02695	1.0045	1.0499	1.03 (1.00-1.05)
ebi-a-GCST90001690	QXnOns	Malignant neoplasm of head and neck	ebi-a-GCST90001690.csv	Inverse variance weighted	53	0.00197024	0.00900007	0.826717	-0.0156699	0.0196104	1.00197	0.984452	1.0198	1.00 (0.98-1.02)
ebi-a-GCST90001690	QXnOns	Malignant neoplasm of head and neck	ebi-a-GCST90001690.csv	Weighted median	53	0.0133574	0.0107148	0.212532	-0.00764356	0.0343584	1.01345	0.992386	1.03496	1.01 (0.99-1.03)
ebi-a-GCST90001690	QXnOns	Malignant neoplasm of head and neck	ebi-a-GCST90001690.csv	MR Egger	53	-0.00233293	0.010096	0.818181	-0.022121	0.0174552	0.99767	0.978122	1.01761	1.00 (0.98-1.02)
ebi-a-GCST90001690	QXnOns	Malignant neoplasm of head and neck	ebi-a-GCST90001690.csv	Simple mode	53	0.00992763	0.0117803	0.403239	-0.0131618	0.0330171	1.00998	0.986924	1.03357	1.01 (0.99-1.03)
ebi-a-GCST90001690	QXnOns	Malignant neoplasm of head and neck	ebi-a-GCST90001690.csv	Weighted mode	53	0.00132376	0.00857411	0.8779	-0.0154815	0.018129	1.00132	0.984638	1.01829	1.00 (0.98-1.02)
ebi-a-GCST90001691	7W9MSO	Malignant neoplasm of head and neck	ebi-a-GCST90001691.csv	Inverse variance weighted	36	-0.0084919	0.0125798	0.499649	-0.0331483	0.0161645	0.991544	0.967395	1.0163	0.99 (0.97-1.02)
ebi-a-GCST90001691	7W9MSO	Malignant neoplasm of head and neck	ebi-a-GCST90001691.csv	Weighted median	36	-0.0176479	0.0168018	0.293554	-0.0505794	0.0152836	0.982507	0.950678	1.0154	0.98 (0.95-1.02)
ebi-a-GCST90001691	7W9MSO	Malignant neoplasm of head and neck	ebi-a-GCST90001691.csv	MR Egger	36	-0.00979265	0.0146035	0.507025	-0.0384155	0.0188302	0.990255	0.962313	1.01901	0.99 (0.96-1.02)
ebi-a-GCST90001691	7W9MSO	Malignant neoplasm of head and neck	ebi-a-GCST90001691.csv	Simple mode	36	0.0132941	0.02758	0.632792	-0.0407626	0.0673509	1.01338	0.960057	1.06967	1.01 (0.96-1.07)
ebi-a-GCST90001691	7W9MSO	Malignant neoplasm of head and neck	ebi-a-GCST90001691.csv	Weighted mode	36	-0.0139783	0.0145552	0.343458	-0.0425064	0.0145498	0.986119	0.958384	1.01466	0.99 (0.96-1.01)
ebi-a-GCST90001692	DuKZdI	Malignant neoplasm of head and neck	ebi-a-GCST90001692.csv	Inverse variance weighted	36	-0.00656116	0.0158477	0.678864	-0.0376226	0.0245003	0.99346	0.963076	1.0248	0.99 (0.96-1.02)
ebi-a-GCST90001692	DuKZdI	Malignant neoplasm of head and neck	ebi-a-GCST90001692.csv	Weighted median	36	-4.16471e-05	0.017265	0.998075	-0.0338811	0.0337978	0.999958	0.966686	1.03438	1.00 (0.97-1.03)
ebi-a-GCST90001692	DuKZdI	Malignant neoplasm of head and neck	ebi-a-GCST90001692.csv	MR Egger	36	0.0100667	0.0174325	0.567427	-0.0241009	0.0442344	1.01012	0.976187	1.04523	1.01 (0.98-1.05)
ebi-a-GCST90001692	DuKZdI	Malignant neoplasm of head and neck	ebi-a-GCST90001692.csv	Simple mode	36	-0.00258752	0.0282854	0.927634	-0.058027	0.0528519	0.997416	0.943624	1.05427	1.00 (0.94-1.05)
ebi-a-GCST90001692	DuKZdI	Malignant neoplasm of head and neck	ebi-a-GCST90001692.csv	Weighted mode	36	-0.00258752	0.0132523	0.846325	-0.028562	0.023387	0.997416	0.971842	1.02366	1.00 (0.97-1.02)
ebi-a-GCST90001693	2OWNlg	Malignant neoplasm of head and neck	ebi-a-GCST90001693.csv	Inverse variance weighted	33	-0.00780282	0.0136058	0.566313	-0.0344703	0.0188646	0.992228	0.966117	1.01904	0.99 (0.97-1.02)
ebi-a-GCST90001693	2OWNlg	Malignant neoplasm of head and neck	ebi-a-GCST90001693.csv	Weighted median	33	-0.021493	0.0193916	0.267703	-0.0595007	0.0165146	0.978736	0.942235	1.01665	0.98 (0.94-1.02)
ebi-a-GCST90001693	2OWNlg	Malignant neoplasm of head and neck	ebi-a-GCST90001693.csv	MR Egger	33	-0.0170647	0.015628	0.283278	-0.0476956	0.0135662	0.98308	0.953424	1.01366	0.98 (0.95-1.01)
ebi-a-GCST90001693	2OWNlg	Malignant neoplasm of head and neck	ebi-a-GCST90001693.csv	Simple mode	33	0.0278399	0.0396024	0.487148	-0.0497807	0.10546	1.02823	0.951438	1.11122	1.03 (0.95-1.11)
ebi-a-GCST90001693	2OWNlg	Malignant neoplasm of head and neck	ebi-a-GCST90001693.csv	Weighted mode	33	-0.0196046	0.0163493	0.239291	-0.0516492	0.0124401	0.980586	0.949662	1.01252	0.98 (0.95-1.01)
ebi-a-GCST90001694	CazPgb	Malignant neoplasm of head and neck	ebi-a-GCST90001694.csv	Inverse variance weighted	24	0.0864802	0.0434341	0.0464735	0.00134936	0.171611	1.09033	1.00135	1.18722	1.09 (1.00-1.19)
ebi-a-GCST90001694	CazPgb	Malignant neoplasm of head and neck	ebi-a-GCST90001694.csv	Weighted median	24	0.0354369	0.0560553	0.527271	-0.0744315	0.145305	1.03607	0.928271	1.15639	1.04 (0.93-1.16)
ebi-a-GCST90001694	CazPgb	Malignant neoplasm of head and neck	ebi-a-GCST90001694.csv	MR Egger	24	0.0528017	0.0670551	0.439427	-0.0786263	0.18423	1.05422	0.924385	1.20229	1.05 (0.92-1.20)
ebi-a-GCST90001694	CazPgb	Malignant neoplasm of head and neck	ebi-a-GCST90001694.csv	Simple mode	24	0.129579	0.10378	0.224371	-0.0738287	0.332987	1.13835	0.928831	1.39513	1.14 (0.93-1.40)
ebi-a-GCST90001694	CazPgb	Malignant neoplasm of head and neck	ebi-a-GCST90001694.csv	Weighted mode	24	0.0541186	0.0529643	0.317507	-0.0496915	0.157929	1.05561	0.951523	1.17108	1.06 (0.95-1.17)
ebi-a-GCST90001695	Ss4oP1	Malignant neoplasm of head and neck	ebi-a-GCST90001695.csv	Inverse variance weighted	496	1.03331e-06	1.83705e-05	0.955144	-3.49728e-05	3.70395e-05	1	0.999965	1.00004	1.00 (1.00-1.00)
ebi-a-GCST90001695	Ss4oP1	Malignant neoplasm of head and neck	ebi-a-GCST90001695.csv	Weighted median	496	-2.00267e-05	3.02031e-05	0.507288	-7.92248e-05	3.91715e-05	0.99998	0.999921	1.00004	1.00 (1.00-1.00)
ebi-a-GCST90001695	Ss4oP1	Malignant neoplasm of head and neck	ebi-a-GCST90001695.csv	MR Egger	496	-1.38641e-05	2.55688e-05	0.587905	-6.39789e-05	3.62506e-05	0.999986	0.999936	1.00004	1.00 (1.00-1.00)
ebi-a-GCST90001695	Ss4oP1	Malignant neoplasm of head and neck	ebi-a-GCST90001695.csv	Simple mode	496	-3.5469e-05	5.80664e-05	0.541589	-0.000149279	7.83411e-05	0.999965	0.999851	1.00008	1.00 (1.00-1.00)
ebi-a-GCST90001695	Ss4oP1	Malignant neoplasm of head and neck	ebi-a-GCST90001695.csv	Weighted mode	496	-3.5469e-05	3.62187e-05	0.327909	-0.000106458	3.55196e-05	0.999965	0.999894	1.00004	1.00 (1.00-1.00)
ebi-a-GCST90001696	KZCOI5	Malignant neoplasm of head and neck	ebi-a-GCST90001696.csv	Inverse variance weighted	61	-2.50373e-05	0.000635823	0.968589	-0.00127125	0.00122118	0.999975	0.99873	1.00122	1.00 (1.00-1.00)
ebi-a-GCST90001696	KZCOI5	Malignant neoplasm of head and neck	ebi-a-GCST90001696.csv	Weighted median	61	-0.000185127	0.000898534	0.836766	-0.00194625	0.001576	0.999815	0.998056	1.00158	1.00 (1.00-1.00)
ebi-a-GCST90001696	KZCOI5	Malignant neoplasm of head and neck	ebi-a-GCST90001696.csv	MR Egger	61	-0.000323586	0.000731236	0.659731	-0.00175681	0.00110964	0.999676	0.998245	1.00111	1.00 (1.00-1.00)
ebi-a-GCST90001696	KZCOI5	Malignant neoplasm of head and neck	ebi-a-GCST90001696.csv	Simple mode	61	-0.000394023	0.00112623	0.727669	-0.00260144	0.00181339	0.999606	0.997402	1.00182	1.00 (1.00-1.00)
ebi-a-GCST90001696	KZCOI5	Malignant neoplasm of head and neck	ebi-a-GCST90001696.csv	Weighted mode	61	-9.29728e-05	0.000702339	0.89513	-0.00146956	0.00128361	0.999907	0.998532	1.00128	1.00 (1.00-1.00)
ebi-a-GCST90001697	iMGTts	Malignant neoplasm of head and neck	ebi-a-GCST90001697.csv	Inverse variance weighted	204	-0.000186839	0.000582668	0.748467	-0.00132887	0.000955189	0.999813	0.998672	1.00096	1.00 (1.00-1.00)
ebi-a-GCST90001697	iMGTts	Malignant neoplasm of head and neck	ebi-a-GCST90001697.csv	Weighted median	204	-0.000408555	0.00091128	0.653914	-0.00219467	0.00137755	0.999592	0.997808	1.00138	1.00 (1.00-1.00)
ebi-a-GCST90001697	iMGTts	Malignant neoplasm of head and neck	ebi-a-GCST90001697.csv	MR Egger	204	-0.000751806	0.000738671	0.309999	-0.0021996	0.000695989	0.999248	0.997803	1.0007	1.00 (1.00-1.00)
ebi-a-GCST90001697	iMGTts	Malignant neoplasm of head and neck	ebi-a-GCST90001697.csv	Simple mode	204	-0.00258866	0.00153117	0.0924391	-0.00558975	0.000412425	0.997415	0.994426	1.00041	1.00 (0.99-1.00)
ebi-a-GCST90001697	iMGTts	Malignant neoplasm of head and neck	ebi-a-GCST90001697.csv	Weighted mode	204	-0.000558587	0.000760025	0.463213	-0.00204824	0.000931063	0.999442	0.997954	1.00093	1.00 (1.00-1.00)
ebi-a-GCST90001698	pFyWks	Malignant neoplasm of head and neck	ebi-a-GCST90001698.csv	Inverse variance weighted	1365	-5.16575e-07	8.00838e-06	0.948569	-1.6213e-05	1.51799e-05	0.999999	0.999984	1.00002	1.00 (1.00-1.00)
ebi-a-GCST90001698	pFyWks	Malignant neoplasm of head and neck	ebi-a-GCST90001698.csv	Weighted median	1365	-5.92897e-06	1.38428e-05	0.668426	-3.30608e-05	2.12028e-05	0.999994	0.999967	1.00002	1.00 (1.00-1.00)
ebi-a-GCST90001698	pFyWks	Malignant neoplasm of head and neck	ebi-a-GCST90001698.csv	MR Egger	1365	1.68595e-06	1.05838e-05	0.87346	-1.90583e-05	2.24302e-05	1	0.999981	1.00002	1.00 (1.00-1.00)
ebi-a-GCST90001698	pFyWks	Malignant neoplasm of head and neck	ebi-a-GCST90001698.csv	Simple mode	1365	-6.26092e-05	3.69442e-05	0.0903613	-0.00013502	9.80143e-06	0.999937	0.999865	1.00001	1.00 (1.00-1.00)
ebi-a-GCST90001698	pFyWks	Malignant neoplasm of head and neck	ebi-a-GCST90001698.csv	Weighted mode	1365	-5.07878e-06	2.91592e-05	0.861755	-6.22309e-05	5.20733e-05	0.999995	0.999938	1.00005	1.00 (1.00-1.00)
ebi-a-GCST90001699	UhsJhn	Malignant neoplasm of head and neck	ebi-a-GCST90001699.csv	Inverse variance weighted	27	0.000593754	0.000953494	0.533472	-0.00127509	0.0024626	1.00059	0.998726	1.00247	1.00 (1.00-1.00)
ebi-a-GCST90001699	UhsJhn	Malignant neoplasm of head and neck	ebi-a-GCST90001699.csv	Weighted median	27	-0.000593179	0.00133232	0.656159	-0.00320453	0.00201817	0.999407	0.996801	1.00202	1.00 (1.00-1.00)
ebi-a-GCST90001699	UhsJhn	Malignant neoplasm of head and neck	ebi-a-GCST90001699.csv	MR Egger	27	0.000664519	0.00107312	0.541362	-0.00143881	0.00276784	1.00066	0.998562	1.00277	1.00 (1.00-1.00)
ebi-a-GCST90001699	UhsJhn	Malignant neoplasm of head and neck	ebi-a-GCST90001699.csv	Simple mode	27	-0.00173629	0.00305642	0.574853	-0.00772687	0.00425428	0.998265	0.992303	1.00426	1.00 (0.99-1.00)
ebi-a-GCST90001699	UhsJhn	Malignant neoplasm of head and neck	ebi-a-GCST90001699.csv	Weighted mode	27	0.000298829	0.00111351	0.790536	-0.00188366	0.00248132	1.0003	0.998118	1.00248	1.00 (1.00-1.00)
ebi-a-GCST90001701	aAv7dH	Malignant neoplasm of head and neck	ebi-a-GCST90001701.csv	Inverse variance weighted	20	-0.048161	0.0414532	0.24531	-0.129409	0.0330873	0.95298	0.878614	1.03364	0.95 (0.88-1.03)
ebi-a-GCST90001701	aAv7dH	Malignant neoplasm of head and neck	ebi-a-GCST90001701.csv	Weighted median	20	-0.0882941	0.0581823	0.12913	-0.202331	0.0257431	0.915492	0.816824	1.02608	0.92 (0.82-1.03)
ebi-a-GCST90001701	aAv7dH	Malignant neoplasm of head and neck	ebi-a-GCST90001701.csv	MR Egger	20	-0.127885	0.0785149	0.12073	-0.281775	0.0260038	0.879954	0.754444	1.02634	0.88 (0.75-1.03)
ebi-a-GCST90001701	aAv7dH	Malignant neoplasm of head and neck	ebi-a-GCST90001701.csv	Simple mode	20	-0.00918677	0.0898668	0.919648	-0.185326	0.166952	0.990855	0.830834	1.1817	0.99 (0.83-1.18)
ebi-a-GCST90001701	aAv7dH	Malignant neoplasm of head and neck	ebi-a-GCST90001701.csv	Weighted mode	20	-0.0940959	0.0684001	0.184926	-0.22816	0.0399683	0.910195	0.795997	1.04078	0.91 (0.80-1.04)
ebi-a-GCST90001702	izxECQ	Malignant neoplasm of head and neck	ebi-a-GCST90001702.csv	Inverse variance weighted	99	0.0253179	0.0165206	0.125398	-0.00706246	0.0576982	1.02564	0.992962	1.0594	1.03 (0.99-1.06)
ebi-a-GCST90001702	izxECQ	Malignant neoplasm of head and neck	ebi-a-GCST90001702.csv	Weighted median	99	0.0273343	0.0247685	0.26977	-0.0212119	0.0758805	1.02771	0.979011	1.07883	1.03 (0.98-1.08)
ebi-a-GCST90001702	izxECQ	Malignant neoplasm of head and neck	ebi-a-GCST90001702.csv	MR Egger	99	0.0191278	0.0277269	0.491927	-0.035217	0.0734726	1.01931	0.965396	1.07624	1.02 (0.97-1.08)
ebi-a-GCST90001702	izxECQ	Malignant neoplasm of head and neck	ebi-a-GCST90001702.csv	Simple mode	99	0.0269209	0.0467924	0.56639	-0.0647923	0.118634	1.02729	0.937262	1.12596	1.03 (0.94-1.13)
ebi-a-GCST90001702	izxECQ	Malignant neoplasm of head and neck	ebi-a-GCST90001702.csv	Weighted mode	99	0.0213518	0.029151	0.46564	-0.0357842	0.0784877	1.02158	0.964848	1.08165	1.02 (0.96-1.08)
ebi-a-GCST90001703	yY5M4M	Malignant neoplasm of head and neck	ebi-a-GCST90001703.csv	Inverse variance weighted	93	0.026574	0.0170127	0.118286	-0.00677089	0.0599188	1.02693	0.993252	1.06175	1.03 (0.99-1.06)
ebi-a-GCST90001703	yY5M4M	Malignant neoplasm of head and neck	ebi-a-GCST90001703.csv	Weighted median	93	0.0269367	0.0256342	0.293345	-0.0233063	0.0771798	1.0273	0.976963	1.08024	1.03 (0.98-1.08)
ebi-a-GCST90001703	yY5M4M	Malignant neoplasm of head and neck	ebi-a-GCST90001703.csv	MR Egger	93	0.0362612	0.0293097	0.219205	-0.0211857	0.0937081	1.03693	0.979037	1.09824	1.04 (0.98-1.10)
ebi-a-GCST90001703	yY5M4M	Malignant neoplasm of head and neck	ebi-a-GCST90001703.csv	Simple mode	93	0.0220936	0.0465486	0.636171	-0.0691416	0.113329	1.02234	0.933195	1.12	1.02 (0.93-1.12)
ebi-a-GCST90001703	yY5M4M	Malignant neoplasm of head and neck	ebi-a-GCST90001703.csv	Weighted mode	93	0.0164686	0.0290866	0.572643	-0.0405412	0.0734783	1.0166	0.96027	1.07625	1.02 (0.96-1.08)
ebi-a-GCST90001704	TnOYiI	Malignant neoplasm of head and neck	ebi-a-GCST90001704.csv	Inverse variance weighted	98	0.0229429	0.0167054	0.169632	-0.00979958	0.0556854	1.02321	0.990248	1.05727	1.02 (0.99-1.06)
ebi-a-GCST90001704	TnOYiI	Malignant neoplasm of head and neck	ebi-a-GCST90001704.csv	Weighted median	98	0.0207473	0.0259849	0.424616	-0.030183	0.0716777	1.02096	0.970268	1.07431	1.02 (0.97-1.07)
ebi-a-GCST90001704	TnOYiI	Malignant neoplasm of head and neck	ebi-a-GCST90001704.csv	MR Egger	98	0.037917	0.0270538	0.164277	-0.0151084	0.0909423	1.03864	0.985005	1.09521	1.04 (0.99-1.10)
ebi-a-GCST90001704	TnOYiI	Malignant neoplasm of head and neck	ebi-a-GCST90001704.csv	Simple mode	98	0.00651027	0.0414882	0.875635	-0.0748067	0.0878272	1.00653	0.927923	1.0918	1.01 (0.93-1.09)
ebi-a-GCST90001704	TnOYiI	Malignant neoplasm of head and neck	ebi-a-GCST90001704.csv	Weighted mode	98	0.0122658	0.0277908	0.659932	-0.0422041	0.0667358	1.01234	0.958674	1.06901	1.01 (0.96-1.07)
ebi-a-GCST90001705	IY3exD	Malignant neoplasm of head and neck	ebi-a-GCST90001705.csv	Inverse variance weighted	98	0.0116303	0.0174585	0.505305	-0.0225884	0.045849	1.0117	0.977665	1.04692	1.01 (0.98-1.05)
ebi-a-GCST90001705	IY3exD	Malignant neoplasm of head and neck	ebi-a-GCST90001705.csv	Weighted median	98	0.0224219	0.0256188	0.381458	-0.027791	0.0726349	1.02268	0.972592	1.07534	1.02 (0.97-1.08)
ebi-a-GCST90001705	IY3exD	Malignant neoplasm of head and neck	ebi-a-GCST90001705.csv	MR Egger	98	0.0310511	0.0283112	0.275481	-0.0244388	0.086541	1.03154	0.975857	1.0904	1.03 (0.98-1.09)
ebi-a-GCST90001705	IY3exD	Malignant neoplasm of head and neck	ebi-a-GCST90001705.csv	Simple mode	98	-0.000950312	0.0459164	0.98353	-0.0909465	0.0890459	0.99905	0.913067	1.09313	1.00 (0.91-1.09)
ebi-a-GCST90001705	IY3exD	Malignant neoplasm of head and neck	ebi-a-GCST90001705.csv	Weighted mode	98	0.00891224	0.0320796	0.781745	-0.0539638	0.0717883	1.00895	0.947466	1.07443	1.01 (0.95-1.07)
ebi-a-GCST90001706	axw8cn	Malignant neoplasm of head and neck	ebi-a-GCST90001706.csv	Inverse variance weighted	74	0.0280999	0.018995	0.139052	-0.00913032	0.0653301	1.0285	0.990911	1.06751	1.03 (0.99-1.07)
ebi-a-GCST90001706	axw8cn	Malignant neoplasm of head and neck	ebi-a-GCST90001706.csv	Weighted median	74	0.0200536	0.0289568	0.488602	-0.0367017	0.0768089	1.02026	0.963964	1.07984	1.02 (0.96-1.08)
ebi-a-GCST90001706	axw8cn	Malignant neoplasm of head and neck	ebi-a-GCST90001706.csv	MR Egger	74	0.0151542	0.0340567	0.657678	-0.0515971	0.0819054	1.01527	0.949711	1.08535	1.02 (0.95-1.09)
ebi-a-GCST90001706	axw8cn	Malignant neoplasm of head and neck	ebi-a-GCST90001706.csv	Simple mode	74	0.0137868	0.0507043	0.786461	-0.0855936	0.113167	1.01388	0.917967	1.11982	1.01 (0.92-1.12)
ebi-a-GCST90001706	axw8cn	Malignant neoplasm of head and neck	ebi-a-GCST90001706.csv	Weighted mode	74	0.00752662	0.0389331	0.847244	-0.0687822	0.0838355	1.00756	0.93353	1.08745	1.01 (0.93-1.09)
ebi-a-GCST90001707	oGOoZe	Malignant neoplasm of head and neck	ebi-a-GCST90001707.csv	Inverse variance weighted	71	0.00428571	0.0164615	0.794596	-0.0279789	0.0365503	1.00429	0.972409	1.03723	1.00 (0.97-1.04)
ebi-a-GCST90001707	oGOoZe	Malignant neoplasm of head and neck	ebi-a-GCST90001707.csv	Weighted median	71	-0.0313022	0.0252143	0.214441	-0.0807223	0.0181179	0.969183	0.92245	1.01828	0.97 (0.92-1.02)
ebi-a-GCST90001707	oGOoZe	Malignant neoplasm of head and neck	ebi-a-GCST90001707.csv	MR Egger	71	-0.00908646	0.0278808	0.745484	-0.0637329	0.04556	0.990955	0.938256	1.04661	0.99 (0.94-1.05)
ebi-a-GCST90001707	oGOoZe	Malignant neoplasm of head and neck	ebi-a-GCST90001707.csv	Simple mode	71	-0.00966066	0.0476226	0.839834	-0.103001	0.0836796	0.990386	0.902126	1.08728	0.99 (0.90-1.09)
ebi-a-GCST90001707	oGOoZe	Malignant neoplasm of head and neck	ebi-a-GCST90001707.csv	Weighted mode	71	-0.0315613	0.0258038	0.225385	-0.0821368	0.0190142	0.968932	0.921146	1.0192	0.97 (0.92-1.02)
ebi-a-GCST90001708	g0IJb4	Malignant neoplasm of head and neck	ebi-a-GCST90001708.csv	Inverse variance weighted	99	0.0121362	0.01777	0.49463	-0.0226929	0.0469654	1.01221	0.977563	1.04809	1.01 (0.98-1.05)
ebi-a-GCST90001708	g0IJb4	Malignant neoplasm of head and neck	ebi-a-GCST90001708.csv	Weighted median	99	0.0102388	0.026176	0.695685	-0.0410661	0.0615437	1.01029	0.959766	1.06348	1.01 (0.96-1.06)
ebi-a-GCST90001708	g0IJb4	Malignant neoplasm of head and neck	ebi-a-GCST90001708.csv	MR Egger	99	0.041645	0.0298862	0.166668	-0.0169319	0.100222	1.04252	0.983211	1.10542	1.04 (0.98-1.11)
ebi-a-GCST90001708	g0IJb4	Malignant neoplasm of head and neck	ebi-a-GCST90001708.csv	Simple mode	99	-0.0120926	0.0471053	0.797937	-0.104419	0.0802337	0.98798	0.900848	1.08354	0.99 (0.90-1.08)
ebi-a-GCST90001708	g0IJb4	Malignant neoplasm of head and neck	ebi-a-GCST90001708.csv	Weighted mode	99	-0.000152276	0.0348014	0.996518	-0.068363	0.0680584	0.999848	0.933921	1.07043	1.00 (0.93-1.07)
ebi-a-GCST90001709	j1P0mr	Malignant neoplasm of head and neck	ebi-a-GCST90001709.csv	Inverse variance weighted	98	0.011493	0.0155952	0.46115	-0.0190736	0.0420595	1.01156	0.981107	1.04296	1.01 (0.98-1.04)
ebi-a-GCST90001709	j1P0mr	Malignant neoplasm of head and neck	ebi-a-GCST90001709.csv	Weighted median	98	0.0111501	0.0234865	0.634968	-0.0348834	0.0571836	1.01121	0.965718	1.05885	1.01 (0.97-1.06)
ebi-a-GCST90001709	j1P0mr	Malignant neoplasm of head and neck	ebi-a-GCST90001709.csv	MR Egger	98	0.0102144	0.0239232	0.670361	-0.0366751	0.0571039	1.01027	0.963989	1.05877	1.01 (0.96-1.06)
ebi-a-GCST90001709	j1P0mr	Malignant neoplasm of head and neck	ebi-a-GCST90001709.csv	Simple mode	98	0.000606006	0.0445061	0.989164	-0.0866259	0.0878379	1.00061	0.91702	1.09181	1.00 (0.92-1.09)
ebi-a-GCST90001709	j1P0mr	Malignant neoplasm of head and neck	ebi-a-GCST90001709.csv	Weighted mode	98	-0.00493436	0.0299688	0.869562	-0.0636733	0.0538046	0.995078	0.938311	1.05528	1.00 (0.94-1.06)
ebi-a-GCST90001710	AF9Qex	Malignant neoplasm of head and neck	ebi-a-GCST90001710.csv	Inverse variance weighted	97	0.00962251	0.0179316	0.591529	-0.0255235	0.0447685	1.00967	0.974799	1.04579	1.01 (0.97-1.05)
ebi-a-GCST90001710	AF9Qex	Malignant neoplasm of head and neck	ebi-a-GCST90001710.csv	Weighted median	97	0.0167861	0.027407	0.540225	-0.0369317	0.0705039	1.01693	0.963742	1.07305	1.02 (0.96-1.07)
ebi-a-GCST90001710	AF9Qex	Malignant neoplasm of head and neck	ebi-a-GCST90001710.csv	MR Egger	97	0.0236232	0.0309463	0.44714	-0.0370315	0.0842778	1.0239	0.963646	1.08793	1.02 (0.96-1.09)
ebi-a-GCST90001710	AF9Qex	Malignant neoplasm of head and neck	ebi-a-GCST90001710.csv	Simple mode	97	0.030171	0.0500287	0.547883	-0.0678854	0.128227	1.03063	0.934368	1.13681	1.03 (0.93-1.14)
ebi-a-GCST90001710	AF9Qex	Malignant neoplasm of head and neck	ebi-a-GCST90001710.csv	Weighted mode	97	0.00669978	0.03354	0.842095	-0.0590385	0.0724381	1.00672	0.94267	1.07513	1.01 (0.94-1.08)
ebi-a-GCST90001711	2N1VXI	Malignant neoplasm of head and neck	ebi-a-GCST90001711.csv	Inverse variance weighted	92	0.00603449	0.0176552	0.732504	-0.0285697	0.0406387	1.00605	0.971835	1.04148	1.01 (0.97-1.04)
ebi-a-GCST90001711	2N1VXI	Malignant neoplasm of head and neck	ebi-a-GCST90001711.csv	Weighted median	92	0.0111373	0.0256433	0.664058	-0.0391236	0.0613983	1.0112	0.961632	1.06332	1.01 (0.96-1.06)
ebi-a-GCST90001711	2N1VXI	Malignant neoplasm of head and neck	ebi-a-GCST90001711.csv	MR Egger	92	0.000496217	0.0294707	0.986603	-0.0572664	0.0582589	1.0005	0.944342	1.05999	1.00 (0.94-1.06)
ebi-a-GCST90001711	2N1VXI	Malignant neoplasm of head and neck	ebi-a-GCST90001711.csv	Simple mode	92	0.000972357	0.0495769	0.984395	-0.0961983	0.0981431	1.00097	0.908284	1.10312	1.00 (0.91-1.10)
ebi-a-GCST90001711	2N1VXI	Malignant neoplasm of head and neck	ebi-a-GCST90001711.csv	Weighted mode	92	0.000972357	0.0347844	0.97776	-0.0672051	0.0691498	1.00097	0.935003	1.0716	1.00 (0.94-1.07)
ebi-a-GCST90001712	Bj5xCg	Malignant neoplasm of head and neck	ebi-a-GCST90001712.csv	Inverse variance weighted	97	0.0174139	0.0166173	0.294668	-0.0151561	0.0499839	1.01757	0.984958	1.05125	1.02 (0.98-1.05)
ebi-a-GCST90001712	Bj5xCg	Malignant neoplasm of head and neck	ebi-a-GCST90001712.csv	Weighted median	97	0.0237822	0.0252623	0.346493	-0.0257319	0.0732963	1.02407	0.974596	1.07605	1.02 (0.97-1.08)
ebi-a-GCST90001712	Bj5xCg	Malignant neoplasm of head and neck	ebi-a-GCST90001712.csv	MR Egger	97	0.031454	0.0279431	0.263152	-0.0233145	0.0862225	1.03195	0.976955	1.09005	1.03 (0.98-1.09)
ebi-a-GCST90001712	Bj5xCg	Malignant neoplasm of head and neck	ebi-a-GCST90001712.csv	Simple mode	97	0.0370377	0.0425303	0.386006	-0.0463217	0.120397	1.03773	0.954735	1.12794	1.04 (0.95-1.13)
ebi-a-GCST90001712	Bj5xCg	Malignant neoplasm of head and neck	ebi-a-GCST90001712.csv	Weighted mode	97	0.0198908	0.0311637	0.524819	-0.0411901	0.0809717	1.02009	0.959647	1.08434	1.02 (0.96-1.08)
ebi-a-GCST90001713	TSHOtR	Malignant neoplasm of head and neck	ebi-a-GCST90001713.csv	Inverse variance weighted	23	0.00832893	0.0410458	0.839199	-0.0721208	0.0887786	1.00836	0.930419	1.09284	1.01 (0.93-1.09)
ebi-a-GCST90001713	TSHOtR	Malignant neoplasm of head and neck	ebi-a-GCST90001713.csv	Weighted median	23	0.0659582	0.0621148	0.288292	-0.0557869	0.187703	1.06818	0.945741	1.20648	1.07 (0.95-1.21)
ebi-a-GCST90001713	TSHOtR	Malignant neoplasm of head and neck	ebi-a-GCST90001713.csv	MR Egger	23	0.0734301	0.0719752	0.319237	-0.0676413	0.214502	1.07619	0.934596	1.23924	1.08 (0.93-1.24)
ebi-a-GCST90001713	TSHOtR	Malignant neoplasm of head and neck	ebi-a-GCST90001713.csv	Simple mode	23	-0.020973	0.107112	0.84656	-0.230912	0.188966	0.979245	0.793809	1.208	0.98 (0.79-1.21)
ebi-a-GCST90001713	TSHOtR	Malignant neoplasm of head and neck	ebi-a-GCST90001713.csv	Weighted mode	23	0.0874721	0.0837225	0.307467	-0.076624	0.251568	1.09141	0.926238	1.28604	1.09 (0.93-1.29)
ebi-a-GCST90001714	ek8FaD	Malignant neoplasm of head and neck	ebi-a-GCST90001714.csv	Inverse variance weighted	4	-0.00678736	0.0841717	0.935731	-0.171764	0.158189	0.993236	0.842178	1.17139	0.99 (0.84-1.17)
ebi-a-GCST90001714	ek8FaD	Malignant neoplasm of head and neck	ebi-a-GCST90001714.csv	Weighted median	4	-0.00219906	0.0745945	0.976482	-0.148404	0.144006	0.997803	0.862082	1.15489	1.00 (0.86-1.15)
ebi-a-GCST90001714	ek8FaD	Malignant neoplasm of head and neck	ebi-a-GCST90001714.csv	MR Egger	4	0.050396	0.115463	0.705096	-0.175912	0.276704	1.05169	0.838692	1.31878	1.05 (0.84-1.32)
ebi-a-GCST90001714	ek8FaD	Malignant neoplasm of head and neck	ebi-a-GCST90001714.csv	Simple mode	4	-0.23748	0.169248	0.255161	-0.569206	0.0942452	0.788612	0.565975	1.09883	0.79 (0.57-1.10)
ebi-a-GCST90001714	ek8FaD	Malignant neoplasm of head and neck	ebi-a-GCST90001714.csv	Weighted mode	4	0.0356599	0.0707762	0.649045	-0.103061	0.174381	1.0363	0.902072	1.19051	1.04 (0.90-1.19)
ebi-a-GCST90001715	bWKYmi	Malignant neoplasm of head and neck	ebi-a-GCST90001715.csv	Inverse variance weighted	96	0.0164235	0.0169906	0.333731	-0.016878	0.0497251	1.01656	0.983264	1.05098	1.02 (0.98-1.05)
ebi-a-GCST90001715	bWKYmi	Malignant neoplasm of head and neck	ebi-a-GCST90001715.csv	Weighted median	96	0.025656	0.0254935	0.314236	-0.0243113	0.0756233	1.02599	0.975982	1.07856	1.03 (0.98-1.08)
ebi-a-GCST90001715	bWKYmi	Malignant neoplasm of head and neck	ebi-a-GCST90001715.csv	MR Egger	96	0.0149913	0.0289039	0.605216	-0.0416603	0.0716429	1.0151	0.959196	1.07427	1.02 (0.96-1.07)
ebi-a-GCST90001715	bWKYmi	Malignant neoplasm of head and neck	ebi-a-GCST90001715.csv	Simple mode	96	0.0260374	0.0435798	0.551618	-0.059379	0.111454	1.02638	0.94235	1.1179	1.03 (0.94-1.12)
ebi-a-GCST90001715	bWKYmi	Malignant neoplasm of head and neck	ebi-a-GCST90001715.csv	Weighted mode	96	0.0145091	0.0304159	0.634442	-0.0451061	0.0741242	1.01461	0.955896	1.07694	1.01 (0.96-1.08)
ebi-a-GCST90001716	2lvROW	Malignant neoplasm of head and neck	ebi-a-GCST90001716.csv	Inverse variance weighted	99	0.0196351	0.0171303	0.251704	-0.0139403	0.0532104	1.01983	0.986156	1.05465	1.02 (0.99-1.05)
ebi-a-GCST90001716	2lvROW	Malignant neoplasm of head and neck	ebi-a-GCST90001716.csv	Weighted median	99	0.02712	0.0261961	0.300544	-0.0242244	0.0784645	1.02749	0.976067	1.08162	1.03 (0.98-1.08)
ebi-a-GCST90001716	2lvROW	Malignant neoplasm of head and neck	ebi-a-GCST90001716.csv	MR Egger	99	0.0341796	0.0290104	0.241606	-0.0226808	0.09104	1.03477	0.977574	1.09531	1.03 (0.98-1.10)
ebi-a-GCST90001716	2lvROW	Malignant neoplasm of head and neck	ebi-a-GCST90001716.csv	Simple mode	99	0.00685063	0.0446536	0.878385	-0.0806704	0.0943717	1.00687	0.922498	1.09897	1.01 (0.92-1.10)
ebi-a-GCST90001716	2lvROW	Malignant neoplasm of head and neck	ebi-a-GCST90001716.csv	Weighted mode	99	0.0153151	0.0333126	0.646722	-0.0499776	0.0806077	1.01543	0.951251	1.08395	1.02 (0.95-1.08)
ebi-a-GCST90001717	TqNOUu	Malignant neoplasm of head and neck	ebi-a-GCST90001717.csv	Inverse variance weighted	102	0.0288723	0.015943	0.0701464	-0.00237609	0.0601206	1.02929	0.997627	1.06196	1.03 (1.00-1.06)
ebi-a-GCST90001717	TqNOUu	Malignant neoplasm of head and neck	ebi-a-GCST90001717.csv	Weighted median	102	0.0277998	0.023192	0.230652	-0.0176565	0.0732561	1.02819	0.982498	1.07601	1.03 (0.98-1.08)
ebi-a-GCST90001717	TqNOUu	Malignant neoplasm of head and neck	ebi-a-GCST90001717.csv	MR Egger	102	0.0403135	0.0254723	0.116661	-0.00961214	0.0902391	1.04114	0.990434	1.09444	1.04 (0.99-1.09)
ebi-a-GCST90001717	TqNOUu	Malignant neoplasm of head and neck	ebi-a-GCST90001717.csv	Simple mode	102	0.0244764	0.0420586	0.561891	-0.0579585	0.106911	1.02478	0.943689	1.11284	1.02 (0.94-1.11)
ebi-a-GCST90001717	TqNOUu	Malignant neoplasm of head and neck	ebi-a-GCST90001717.csv	Weighted mode	102	0.0244764	0.030407	0.422733	-0.0351213	0.0840741	1.02478	0.965488	1.08771	1.02 (0.97-1.09)
ebi-a-GCST90001718	2lvFwx	Malignant neoplasm of head and neck	ebi-a-GCST90001718.csv	Inverse variance weighted	102	0.0209764	0.0167011	0.209118	-0.0117577	0.0537105	1.0212	0.988311	1.05518	1.02 (0.99-1.06)
ebi-a-GCST90001718	2lvFwx	Malignant neoplasm of head and neck	ebi-a-GCST90001718.csv	Weighted median	102	0.0280422	0.0243686	0.249834	-0.0197202	0.0758046	1.02844	0.980473	1.07875	1.03 (0.98-1.08)
ebi-a-GCST90001718	2lvFwx	Malignant neoplasm of head and neck	ebi-a-GCST90001718.csv	MR Egger	102	0.0280809	0.0279551	0.317561	-0.026711	0.0828729	1.02848	0.973643	1.0864	1.03 (0.97-1.09)
ebi-a-GCST90001718	2lvFwx	Malignant neoplasm of head and neck	ebi-a-GCST90001718.csv	Simple mode	102	0.0373821	0.0419576	0.375074	-0.0448549	0.119619	1.03809	0.956136	1.12707	1.04 (0.96-1.13)
ebi-a-GCST90001718	2lvFwx	Malignant neoplasm of head and neck	ebi-a-GCST90001718.csv	Weighted mode	102	0.0198642	0.0290062	0.495023	-0.036988	0.0767163	1.02006	0.963688	1.07974	1.02 (0.96-1.08)
ebi-a-GCST90001719	MvNRee	Malignant neoplasm of head and neck	ebi-a-GCST90001719.csv	Inverse variance weighted	100	0.0252405	0.017058	0.138958	-0.00819325	0.0586742	1.02556	0.99184	1.06043	1.03 (0.99-1.06)
ebi-a-GCST90001719	MvNRee	Malignant neoplasm of head and neck	ebi-a-GCST90001719.csv	Weighted median	100	0.0272051	0.0262634	0.300269	-0.0242712	0.0786815	1.02758	0.976021	1.08186	1.03 (0.98-1.08)
ebi-a-GCST90001719	MvNRee	Malignant neoplasm of head and neck	ebi-a-GCST90001719.csv	MR Egger	100	0.0356654	0.0280529	0.206608	-0.0193182	0.090649	1.03631	0.980867	1.09488	1.04 (0.98-1.09)
ebi-a-GCST90001719	MvNRee	Malignant neoplasm of head and neck	ebi-a-GCST90001719.csv	Simple mode	100	0.0145562	0.0483087	0.763806	-0.0801288	0.109241	1.01466	0.922997	1.11543	1.01 (0.92-1.12)
ebi-a-GCST90001719	MvNRee	Malignant neoplasm of head and neck	ebi-a-GCST90001719.csv	Weighted mode	100	0.0145562	0.0325858	0.656065	-0.049312	0.0784243	1.01466	0.951884	1.08158	1.01 (0.95-1.08)
ebi-a-GCST90001720	nUNnVy	Malignant neoplasm of head and neck	ebi-a-GCST90001720.csv	Inverse variance weighted	89	-0.0150218	0.0171422	0.380863	-0.0486204	0.0185769	0.98509	0.952543	1.01875	0.99 (0.95-1.02)
ebi-a-GCST90001720	nUNnVy	Malignant neoplasm of head and neck	ebi-a-GCST90001720.csv	Weighted median	89	-0.0511139	0.027032	0.0586415	-0.104097	0.00186869	0.95017	0.901138	1.00187	0.95 (0.90-1.00)
ebi-a-GCST90001720	nUNnVy	Malignant neoplasm of head and neck	ebi-a-GCST90001720.csv	MR Egger	89	-0.00912491	0.0262464	0.728933	-0.0605679	0.0423181	0.990917	0.94123	1.04323	0.99 (0.94-1.04)
ebi-a-GCST90001720	nUNnVy	Malignant neoplasm of head and neck	ebi-a-GCST90001720.csv	Simple mode	89	-0.0405178	0.0473101	0.394085	-0.133246	0.0522099	0.960292	0.87525	1.0536	0.96 (0.88-1.05)
ebi-a-GCST90001720	nUNnVy	Malignant neoplasm of head and neck	ebi-a-GCST90001720.csv	Weighted mode	89	-0.0457187	0.0285486	0.112865	-0.101674	0.0102366	0.955311	0.903324	1.01029	0.96 (0.90-1.01)
ebi-a-GCST90001721	eRhfvA	Malignant neoplasm of head and neck	ebi-a-GCST90001721.csv	Inverse variance weighted	20	0.0318874	0.0432926	0.461393	-0.0529661	0.116741	1.0324	0.948412	1.12383	1.03 (0.95-1.12)
ebi-a-GCST90001721	eRhfvA	Malignant neoplasm of head and neck	ebi-a-GCST90001721.csv	Weighted median	20	0.0318637	0.0625958	0.610725	-0.0908241	0.154551	1.03238	0.913178	1.16713	1.03 (0.91-1.17)
ebi-a-GCST90001721	eRhfvA	Malignant neoplasm of head and neck	ebi-a-GCST90001721.csv	MR Egger	20	0.00335559	0.0599996	0.956016	-0.114244	0.120955	1.00336	0.892041	1.12857	1.00 (0.89-1.13)
ebi-a-GCST90001721	eRhfvA	Malignant neoplasm of head and neck	ebi-a-GCST90001721.csv	Simple mode	20	0.0144791	0.108977	0.895698	-0.199115	0.228073	1.01458	0.819456	1.25618	1.01 (0.82-1.26)
ebi-a-GCST90001721	eRhfvA	Malignant neoplasm of head and neck	ebi-a-GCST90001721.csv	Weighted mode	20	0.0144791	0.0571114	0.802586	-0.0974592	0.126418	1.01458	0.907139	1.13476	1.01 (0.91-1.13)
ebi-a-GCST90001722	q6GczG	Malignant neoplasm of head and neck	ebi-a-GCST90001722.csv	Inverse variance weighted	18	0.00781778	0.048825	0.872788	-0.0878792	0.103515	1.00785	0.915872	1.10906	1.01 (0.92-1.11)
ebi-a-GCST90001722	q6GczG	Malignant neoplasm of head and neck	ebi-a-GCST90001722.csv	Weighted median	18	0.0356635	0.0702037	0.611453	-0.101936	0.173263	1.03631	0.903088	1.18918	1.04 (0.90-1.19)
ebi-a-GCST90001722	q6GczG	Malignant neoplasm of head and neck	ebi-a-GCST90001722.csv	MR Egger	18	0.086983	0.0827155	0.308611	-0.0751395	0.249105	1.09088	0.927614	1.28288	1.09 (0.93-1.28)
ebi-a-GCST90001722	q6GczG	Malignant neoplasm of head and neck	ebi-a-GCST90001722.csv	Simple mode	18	-0.0802012	0.104122	0.451716	-0.28428	0.123877	0.922931	0.752556	1.13188	0.92 (0.75-1.13)
ebi-a-GCST90001722	q6GczG	Malignant neoplasm of head and neck	ebi-a-GCST90001722.csv	Weighted mode	18	0.0330784	0.0752798	0.665902	-0.11447	0.180627	1.03363	0.891839	1.19797	1.03 (0.89-1.20)
ebi-a-GCST90001723	pznern	Malignant neoplasm of head and neck	ebi-a-GCST90001723.csv	Inverse variance weighted	34	0.0173437	0.0292054	0.55261	-0.0398988	0.0745863	1.01749	0.960887	1.07744	1.02 (0.96-1.08)
ebi-a-GCST90001723	pznern	Malignant neoplasm of head and neck	ebi-a-GCST90001723.csv	Weighted median	34	-0.021508	0.0440552	0.625404	-0.107856	0.0648403	0.978722	0.897757	1.06699	0.98 (0.90-1.07)
ebi-a-GCST90001723	pznern	Malignant neoplasm of head and neck	ebi-a-GCST90001723.csv	MR Egger	34	-0.0319825	0.0428462	0.460846	-0.115961	0.0519961	0.968524	0.89051	1.05337	0.97 (0.89-1.05)
ebi-a-GCST90001723	pznern	Malignant neoplasm of head and neck	ebi-a-GCST90001723.csv	Simple mode	34	0.0110225	0.0716148	0.878615	-0.129342	0.151388	1.01108	0.878673	1.16345	1.01 (0.88-1.16)
ebi-a-GCST90001723	pznern	Malignant neoplasm of head and neck	ebi-a-GCST90001723.csv	Weighted mode	34	-0.0189276	0.0394407	0.634465	-0.0962314	0.0583763	0.98125	0.908254	1.06011	0.98 (0.91-1.06)
ebi-a-GCST90001724	CF8HZc	Malignant neoplasm of head and neck	ebi-a-GCST90001724.csv	Inverse variance weighted	35	0.0102544	0.0207734	0.621568	-0.0304616	0.0509703	1.01031	0.969998	1.05229	1.01 (0.97-1.05)
ebi-a-GCST90001724	CF8HZc	Malignant neoplasm of head and neck	ebi-a-GCST90001724.csv	Weighted median	35	0.0447013	0.0319707	0.162055	-0.0179613	0.107364	1.04572	0.982199	1.11334	1.05 (0.98-1.11)
ebi-a-GCST90001724	CF8HZc	Malignant neoplasm of head and neck	ebi-a-GCST90001724.csv	MR Egger	35	-0.0233814	0.0253927	0.363841	-0.0731511	0.0263883	0.97689	0.92946	1.02674	0.98 (0.93-1.03)
ebi-a-GCST90001724	CF8HZc	Malignant neoplasm of head and neck	ebi-a-GCST90001724.csv	Simple mode	35	-0.000333403	0.0536518	0.995078	-0.105491	0.104824	0.999667	0.899883	1.11052	1.00 (0.90-1.11)
ebi-a-GCST90001724	CF8HZc	Malignant neoplasm of head and neck	ebi-a-GCST90001724.csv	Weighted mode	35	0.00315225	0.0253552	0.901791	-0.0465439	0.0528484	1.00316	0.954523	1.05427	1.00 (0.95-1.05)
ebi-a-GCST90001725	3bwgZ1	Malignant neoplasm of head and neck	ebi-a-GCST90001725.csv	Inverse variance weighted	27	-0.00136969	0.0196061	0.944305	-0.0397976	0.0370582	0.998631	0.960984	1.03775	1.00 (0.96-1.04)
ebi-a-GCST90001725	3bwgZ1	Malignant neoplasm of head and neck	ebi-a-GCST90001725.csv	Weighted median	27	-0.029851	0.0259687	0.250349	-0.0807496	0.0210476	0.97059	0.922425	1.02127	0.97 (0.92-1.02)
ebi-a-GCST90001725	3bwgZ1	Malignant neoplasm of head and neck	ebi-a-GCST90001725.csv	MR Egger	27	-0.02795	0.0224079	0.223836	-0.0718694	0.0159695	0.972437	0.930652	1.0161	0.97 (0.93-1.02)
ebi-a-GCST90001725	3bwgZ1	Malignant neoplasm of head and neck	ebi-a-GCST90001725.csv	Simple mode	27	-0.00839343	0.0576575	0.885381	-0.121402	0.104615	0.991642	0.885678	1.11028	0.99 (0.89-1.11)
ebi-a-GCST90001725	3bwgZ1	Malignant neoplasm of head and neck	ebi-a-GCST90001725.csv	Weighted mode	27	-0.0155482	0.0187592	0.414744	-0.0523162	0.0212198	0.984572	0.949029	1.02145	0.98 (0.95-1.02)
ebi-a-GCST90001726	3M4QGv	Malignant neoplasm of head and neck	ebi-a-GCST90001726.csv	Inverse variance weighted	28	-0.015656	0.0206736	0.448873	-0.0561763	0.0248643	0.984466	0.945372	1.02518	0.98 (0.95-1.03)
ebi-a-GCST90001726	3M4QGv	Malignant neoplasm of head and neck	ebi-a-GCST90001726.csv	Weighted median	28	0.0017385	0.0293379	0.952747	-0.0557638	0.0592408	1.00174	0.945762	1.06103	1.00 (0.95-1.06)
ebi-a-GCST90001726	3M4QGv	Malignant neoplasm of head and neck	ebi-a-GCST90001726.csv	MR Egger	28	-0.0101152	0.0247781	0.686447	-0.0586804	0.03845	0.989936	0.943008	1.0392	0.99 (0.94-1.04)
ebi-a-GCST90001726	3M4QGv	Malignant neoplasm of head and neck	ebi-a-GCST90001726.csv	Simple mode	28	0.0227631	0.0603858	0.709149	-0.095593	0.141119	1.02302	0.908834	1.15156	1.02 (0.91-1.15)
ebi-a-GCST90001726	3M4QGv	Malignant neoplasm of head and neck	ebi-a-GCST90001726.csv	Weighted mode	28	-0.00947947	0.0234268	0.688928	-0.055396	0.036437	0.990565	0.94611	1.03711	0.99 (0.95-1.04)
ebi-a-GCST90001727	K6ssPz	Malignant neoplasm of head and neck	ebi-a-GCST90001727.csv	Inverse variance weighted	18	-0.00742185	0.0190204	0.696384	-0.0447018	0.029858	0.992606	0.956283	1.03031	0.99 (0.96-1.03)
ebi-a-GCST90001727	K6ssPz	Malignant neoplasm of head and neck	ebi-a-GCST90001727.csv	Weighted median	18	-0.0292726	0.0267876	0.274497	-0.0817763	0.0232311	0.971152	0.921478	1.0235	0.97 (0.92-1.02)
ebi-a-GCST90001727	K6ssPz	Malignant neoplasm of head and neck	ebi-a-GCST90001727.csv	MR Egger	18	-0.0110264	0.0222662	0.627187	-0.0546682	0.0326155	0.989034	0.946799	1.03315	0.99 (0.95-1.03)
ebi-a-GCST90001727	K6ssPz	Malignant neoplasm of head and neck	ebi-a-GCST90001727.csv	Simple mode	18	-0.0096179	0.0551204	0.863542	-0.117654	0.0984181	0.990428	0.889004	1.10342	0.99 (0.89-1.10)
ebi-a-GCST90001727	K6ssPz	Malignant neoplasm of head and neck	ebi-a-GCST90001727.csv	Weighted mode	18	-0.012043	0.0198654	0.552372	-0.0509791	0.0268931	0.988029	0.950299	1.02726	0.99 (0.95-1.03)
ebi-a-GCST90001728	79QUFY	Malignant neoplasm of head and neck	ebi-a-GCST90001728.csv	Inverse variance weighted	22	-0.00213244	0.020677	0.917859	-0.0426594	0.0383946	0.99787	0.958238	1.03914	1.00 (0.96-1.04)
ebi-a-GCST90001728	79QUFY	Malignant neoplasm of head and neck	ebi-a-GCST90001728.csv	Weighted median	22	-0.00322046	0.0291262	0.911958	-0.0603078	0.0538669	0.996785	0.941475	1.05534	1.00 (0.94-1.06)
ebi-a-GCST90001728	79QUFY	Malignant neoplasm of head and neck	ebi-a-GCST90001728.csv	MR Egger	22	0.012772	0.0303545	0.678416	-0.0467229	0.0722669	1.01285	0.954352	1.07494	1.01 (0.95-1.07)
ebi-a-GCST90001728	79QUFY	Malignant neoplasm of head and neck	ebi-a-GCST90001728.csv	Simple mode	22	-0.00221047	0.0405309	0.957022	-0.0816511	0.0772301	0.997792	0.921593	1.08029	1.00 (0.92-1.08)
ebi-a-GCST90001728	79QUFY	Malignant neoplasm of head and neck	ebi-a-GCST90001728.csv	Weighted mode	22	0.00196924	0.0248143	0.937498	-0.0466668	0.0506052	1.00197	0.954405	1.05191	1.00 (0.95-1.05)
ebi-a-GCST90001729	UsUtvZ	Malignant neoplasm of head and neck	ebi-a-GCST90001729.csv	Inverse variance weighted	25	-0.0153761	0.033898	0.650118	-0.0818161	0.051064	0.984742	0.921441	1.05239	0.98 (0.92-1.05)
ebi-a-GCST90001729	UsUtvZ	Malignant neoplasm of head and neck	ebi-a-GCST90001729.csv	Weighted median	25	-0.0215964	0.0480147	0.652863	-0.115705	0.0725124	0.978635	0.890738	1.07521	0.98 (0.89-1.08)
ebi-a-GCST90001729	UsUtvZ	Malignant neoplasm of head and neck	ebi-a-GCST90001729.csv	MR Egger	25	-0.00338948	0.0503259	0.946885	-0.102028	0.0952493	0.996616	0.903004	1.09993	1.00 (0.90-1.10)
ebi-a-GCST90001729	UsUtvZ	Malignant neoplasm of head and neck	ebi-a-GCST90001729.csv	Simple mode	25	-0.024171	0.0770755	0.756533	-0.175239	0.126897	0.976119	0.839256	1.1353	0.98 (0.84-1.14)
ebi-a-GCST90001729	UsUtvZ	Malignant neoplasm of head and neck	ebi-a-GCST90001729.csv	Weighted mode	25	-0.0176229	0.0445374	0.695831	-0.104916	0.0696704	0.982531	0.9004	1.07215	0.98 (0.90-1.07)
ebi-a-GCST90001730	5W9EoG	Malignant neoplasm of head and neck	ebi-a-GCST90001730.csv	Inverse variance weighted	27	-0.00299375	0.0205131	0.883966	-0.0431993	0.0372118	0.997011	0.95772	1.03791	1.00 (0.96-1.04)
ebi-a-GCST90001730	5W9EoG	Malignant neoplasm of head and neck	ebi-a-GCST90001730.csv	Weighted median	27	-0.0304355	0.02583	0.238677	-0.0810624	0.0201914	0.970023	0.922136	1.0204	0.97 (0.92-1.02)
ebi-a-GCST90001730	5W9EoG	Malignant neoplasm of head and neck	ebi-a-GCST90001730.csv	MR Egger	27	-0.0292423	0.0233905	0.222812	-0.0750877	0.0166032	0.971181	0.927662	1.01674	0.97 (0.93-1.02)
ebi-a-GCST90001730	5W9EoG	Malignant neoplasm of head and neck	ebi-a-GCST90001730.csv	Simple mode	27	-0.0346262	0.0501003	0.495604	-0.132823	0.0635704	0.965966	0.87562	1.06563	0.97 (0.88-1.07)
ebi-a-GCST90001730	5W9EoG	Malignant neoplasm of head and neck	ebi-a-GCST90001730.csv	Weighted mode	27	-0.0156432	0.0203291	0.448532	-0.0554883	0.0242019	0.984478	0.946023	1.0245	0.98 (0.95-1.02)
ebi-a-GCST90001731	Nj6Poo	Malignant neoplasm of head and neck	ebi-a-GCST90001731.csv	Inverse variance weighted	23	0.0765067	0.0532268	0.150612	-0.0278179	0.180831	1.07951	0.972565	1.19821	1.08 (0.97-1.20)
ebi-a-GCST90001731	Nj6Poo	Malignant neoplasm of head and neck	ebi-a-GCST90001731.csv	Weighted median	23	0.13534	0.0692129	0.0505336	-0.000317043	0.270998	1.14493	0.999683	1.31127	1.14 (1.00-1.31)
ebi-a-GCST90001731	Nj6Poo	Malignant neoplasm of head and neck	ebi-a-GCST90001731.csv	MR Egger	23	0.121864	0.0980252	0.227498	-0.0702652	0.313994	1.1296	0.932147	1.36888	1.13 (0.93-1.37)
ebi-a-GCST90001731	Nj6Poo	Malignant neoplasm of head and neck	ebi-a-GCST90001731.csv	Simple mode	23	0.0959589	0.109711	0.391214	-0.119075	0.310993	1.10071	0.887741	1.36478	1.10 (0.89-1.36)
ebi-a-GCST90001731	Nj6Poo	Malignant neoplasm of head and neck	ebi-a-GCST90001731.csv	Weighted mode	23	0.168366	0.0826777	0.0539221	0.00631782	0.330414	1.18337	1.00634	1.39154	1.18 (1.01-1.39)
ebi-a-GCST90001732	Dvf1cQ	Malignant neoplasm of head and neck	ebi-a-GCST90001732.csv	Inverse variance weighted	21	0.048028	0.0581939	0.409196	-0.0660322	0.162088	1.0492	0.936101	1.17596	1.05 (0.94-1.18)
ebi-a-GCST90001732	Dvf1cQ	Malignant neoplasm of head and neck	ebi-a-GCST90001732.csv	Weighted median	21	0.0504867	0.0822698	0.539432	-0.110762	0.211736	1.05178	0.895152	1.23582	1.05 (0.90-1.24)
ebi-a-GCST90001732	Dvf1cQ	Malignant neoplasm of head and neck	ebi-a-GCST90001732.csv	MR Egger	21	0.0895202	0.113425	0.439705	-0.132792	0.311832	1.09365	0.875647	1.36593	1.09 (0.88-1.37)
ebi-a-GCST90001732	Dvf1cQ	Malignant neoplasm of head and neck	ebi-a-GCST90001732.csv	Simple mode	21	-0.0774078	0.144236	0.597413	-0.360111	0.205296	0.925512	0.697599	1.22789	0.93 (0.70-1.23)
ebi-a-GCST90001732	Dvf1cQ	Malignant neoplasm of head and neck	ebi-a-GCST90001732.csv	Weighted mode	21	-0.0880658	0.114899	0.452354	-0.313268	0.137136	0.915701	0.731054	1.14698	0.92 (0.73-1.15)
ebi-a-GCST90001733	ee913B	Malignant neoplasm of head and neck	ebi-a-GCST90001733.csv	Inverse variance weighted	20	0.0679892	0.056588	0.229567	-0.0429234	0.178902	1.07035	0.957985	1.1959	1.07 (0.96-1.20)
ebi-a-GCST90001733	ee913B	Malignant neoplasm of head and neck	ebi-a-GCST90001733.csv	Weighted median	20	0.0651087	0.071054	0.359495	-0.0741571	0.204375	1.06728	0.928526	1.22676	1.07 (0.93-1.23)
ebi-a-GCST90001733	ee913B	Malignant neoplasm of head and neck	ebi-a-GCST90001733.csv	MR Egger	20	-0.0936325	0.0934696	0.329745	-0.276833	0.0895678	0.910617	0.758181	1.0937	0.91 (0.76-1.09)
ebi-a-GCST90001733	ee913B	Malignant neoplasm of head and neck	ebi-a-GCST90001733.csv	Simple mode	20	0.228241	0.128502	0.091723	-0.023623	0.480105	1.25639	0.976654	1.61624	1.26 (0.98-1.62)
ebi-a-GCST90001733	ee913B	Malignant neoplasm of head and neck	ebi-a-GCST90001733.csv	Weighted mode	20	-0.0286807	0.0995694	0.776429	-0.223837	0.166475	0.971727	0.799446	1.18113	0.97 (0.80-1.18)
ebi-a-GCST90001734	6ijzxW	Malignant neoplasm of head and neck	ebi-a-GCST90001734.csv	Inverse variance weighted	16	0.0533765	0.0466913	0.252965	-0.0381385	0.144891	1.05483	0.96258	1.15591	1.05 (0.96-1.16)
ebi-a-GCST90001734	6ijzxW	Malignant neoplasm of head and neck	ebi-a-GCST90001734.csv	Weighted median	16	0.0691563	0.062517	0.26864	-0.0533771	0.19169	1.0716	0.948022	1.21129	1.07 (0.95-1.21)
ebi-a-GCST90001734	6ijzxW	Malignant neoplasm of head and neck	ebi-a-GCST90001734.csv	MR Egger	16	0.0560333	0.0722794	0.451099	-0.0856343	0.197701	1.05763	0.91793	1.2186	1.06 (0.92-1.22)
ebi-a-GCST90001734	6ijzxW	Malignant neoplasm of head and neck	ebi-a-GCST90001734.csv	Simple mode	16	0.0618851	0.0970501	0.533308	-0.128333	0.252103	1.06384	0.87956	1.28673	1.06 (0.88-1.29)
ebi-a-GCST90001734	6ijzxW	Malignant neoplasm of head and neck	ebi-a-GCST90001734.csv	Weighted mode	16	0.0515728	0.0632513	0.427622	-0.0723998	0.175545	1.05293	0.930159	1.1919	1.05 (0.93-1.19)
ebi-a-GCST90001735	2ptkei	Malignant neoplasm of head and neck	ebi-a-GCST90001735.csv	Inverse variance weighted	27	0.0261604	0.033702	0.437615	-0.0398955	0.0922163	1.02651	0.96089	1.0966	1.03 (0.96-1.10)
ebi-a-GCST90001735	2ptkei	Malignant neoplasm of head and neck	ebi-a-GCST90001735.csv	Weighted median	27	0.0108127	0.0468253	0.817381	-0.080965	0.10259	1.01087	0.922226	1.10804	1.01 (0.92-1.11)
ebi-a-GCST90001735	2ptkei	Malignant neoplasm of head and neck	ebi-a-GCST90001735.csv	MR Egger	27	-0.00293918	0.0536979	0.956784	-0.108187	0.102309	0.997065	0.89746	1.10773	1.00 (0.90-1.11)
ebi-a-GCST90001735	2ptkei	Malignant neoplasm of head and neck	ebi-a-GCST90001735.csv	Simple mode	27	0.00846368	0.0888067	0.924804	-0.165597	0.182525	1.0085	0.847387	1.20024	1.01 (0.85-1.20)
ebi-a-GCST90001735	2ptkei	Malignant neoplasm of head and neck	ebi-a-GCST90001735.csv	Weighted mode	27	-0.00287922	0.0477201	0.95235	-0.0964106	0.0906521	0.997125	0.908091	1.09489	1.00 (0.91-1.09)
ebi-a-GCST90001736	4IZGM7	Malignant neoplasm of head and neck	ebi-a-GCST90001736.csv	Inverse variance weighted	27	-0.00214327	0.0372423	0.954108	-0.0751383	0.0708517	0.997859	0.927615	1.07342	1.00 (0.93-1.07)
ebi-a-GCST90001736	4IZGM7	Malignant neoplasm of head and neck	ebi-a-GCST90001736.csv	Weighted median	27	-0.0235624	0.0573137	0.680989	-0.135897	0.0887724	0.976713	0.872932	1.09283	0.98 (0.87-1.09)
ebi-a-GCST90001736	4IZGM7	Malignant neoplasm of head and neck	ebi-a-GCST90001736.csv	MR Egger	27	-0.0231576	0.0603854	0.704594	-0.141513	0.0951979	0.977109	0.868044	1.09988	0.98 (0.87-1.10)
ebi-a-GCST90001736	4IZGM7	Malignant neoplasm of head and neck	ebi-a-GCST90001736.csv	Simple mode	27	-0.00522957	0.0963639	0.957136	-0.194103	0.183644	0.994784	0.823573	1.20159	0.99 (0.82-1.20)
ebi-a-GCST90001736	4IZGM7	Malignant neoplasm of head and neck	ebi-a-GCST90001736.csv	Weighted mode	27	-0.00522957	0.0544335	0.9242	-0.111919	0.10146	0.994784	0.894117	1.10679	0.99 (0.89-1.11)
ebi-a-GCST90001737	x5I48r	Malignant neoplasm of head and neck	ebi-a-GCST90001737.csv	Inverse variance weighted	30	-0.0216883	0.0204243	0.288286	-0.0617199	0.0183433	0.978545	0.940146	1.01851	0.98 (0.94-1.02)
ebi-a-GCST90001737	x5I48r	Malignant neoplasm of head and neck	ebi-a-GCST90001737.csv	Weighted median	30	-0.0194633	0.030436	0.522509	-0.0791179	0.0401913	0.980725	0.923931	1.04101	0.98 (0.92-1.04)
ebi-a-GCST90001737	x5I48r	Malignant neoplasm of head and neck	ebi-a-GCST90001737.csv	MR Egger	30	-0.0153725	0.0244253	0.53421	-0.0632461	0.0325011	0.984745	0.938712	1.03304	0.98 (0.94-1.03)
ebi-a-GCST90001737	x5I48r	Malignant neoplasm of head and neck	ebi-a-GCST90001737.csv	Simple mode	30	-0.0271349	0.0700923	0.701486	-0.164516	0.110246	0.97323	0.848304	1.11655	0.97 (0.85-1.12)
ebi-a-GCST90001737	x5I48r	Malignant neoplasm of head and neck	ebi-a-GCST90001737.csv	Weighted mode	30	-0.0102282	0.023207	0.662673	-0.055714	0.0352577	0.989824	0.94581	1.03589	0.99 (0.95-1.04)
ebi-a-GCST90001738	lpf2zU	Malignant neoplasm of head and neck	ebi-a-GCST90001738.csv	Inverse variance weighted	24	0.0210145	0.028608	0.462602	-0.0350571	0.0770862	1.02124	0.96555	1.08014	1.02 (0.97-1.08)
ebi-a-GCST90001738	lpf2zU	Malignant neoplasm of head and neck	ebi-a-GCST90001738.csv	Weighted median	24	0.0467423	0.0429524	0.276492	-0.0374445	0.130929	1.04785	0.963248	1.13989	1.05 (0.96-1.14)
ebi-a-GCST90001738	lpf2zU	Malignant neoplasm of head and neck	ebi-a-GCST90001738.csv	MR Egger	24	0.0282632	0.0359059	0.439594	-0.0421124	0.0986387	1.02867	0.958762	1.10367	1.03 (0.96-1.10)
ebi-a-GCST90001738	lpf2zU	Malignant neoplasm of head and neck	ebi-a-GCST90001738.csv	Simple mode	24	-0.0187024	0.083024	0.823763	-0.181429	0.144025	0.981471	0.834077	1.15491	0.98 (0.83-1.15)
ebi-a-GCST90001738	lpf2zU	Malignant neoplasm of head and neck	ebi-a-GCST90001738.csv	Weighted mode	24	0.0214825	0.0335711	0.528555	-0.044317	0.0872819	1.02171	0.956651	1.0912	1.02 (0.96-1.09)
ebi-a-GCST90001739	Kw0UYf	Malignant neoplasm of head and neck	ebi-a-GCST90001739.csv	Inverse variance weighted	19	-0.0725298	0.0566548	0.200472	-0.183573	0.0385135	0.930038	0.832291	1.03926	0.93 (0.83-1.04)
ebi-a-GCST90001739	Kw0UYf	Malignant neoplasm of head and neck	ebi-a-GCST90001739.csv	Weighted median	19	-0.0387778	0.0837404	0.643313	-0.202909	0.125353	0.961964	0.816353	1.13355	0.96 (0.82-1.13)
ebi-a-GCST90001739	Kw0UYf	Malignant neoplasm of head and neck	ebi-a-GCST90001739.csv	MR Egger	19	0.0307	0.105874	0.775347	-0.176812	0.238212	1.03118	0.837937	1.26898	1.03 (0.84-1.27)
ebi-a-GCST90001739	Kw0UYf	Malignant neoplasm of head and neck	ebi-a-GCST90001739.csv	Simple mode	19	0.0557908	0.129301	0.671244	-0.197639	0.309221	1.05738	0.820666	1.36236	1.06 (0.82-1.36)
ebi-a-GCST90001739	Kw0UYf	Malignant neoplasm of head and neck	ebi-a-GCST90001739.csv	Weighted mode	19	-0.00171895	0.0956855	0.985865	-0.189262	0.185825	0.998283	0.827569	1.20421	1.00 (0.83-1.20)
ebi-a-GCST90001740	Ws4DzW	Malignant neoplasm of head and neck	ebi-a-GCST90001740.csv	Inverse variance weighted	30	0.054783	0.0336807	0.103835	-0.0112312	0.120797	1.05631	0.988832	1.1284	1.06 (0.99-1.13)
ebi-a-GCST90001740	Ws4DzW	Malignant neoplasm of head and neck	ebi-a-GCST90001740.csv	Weighted median	30	0.0146187	0.0471268	0.75641	-0.0777499	0.106987	1.01473	0.925196	1.11292	1.01 (0.93-1.11)
ebi-a-GCST90001740	Ws4DzW	Malignant neoplasm of head and neck	ebi-a-GCST90001740.csv	MR Egger	30	-0.0146431	0.0557582	0.794768	-0.123929	0.094643	0.985464	0.883442	1.09927	0.99 (0.88-1.10)
ebi-a-GCST90001740	Ws4DzW	Malignant neoplasm of head and neck	ebi-a-GCST90001740.csv	Simple mode	30	0.0243065	0.079066	0.76072	-0.130663	0.179276	1.0246	0.877514	1.19635	1.02 (0.88-1.20)
ebi-a-GCST90001740	Ws4DzW	Malignant neoplasm of head and neck	ebi-a-GCST90001740.csv	Weighted mode	30	0.00358698	0.0486345	0.941713	-0.0917366	0.0989106	1.00359	0.912345	1.10397	1.00 (0.91-1.10)
ebi-a-GCST90001741	Vi3Akc	Malignant neoplasm of head and neck	ebi-a-GCST90001741.csv	Inverse variance weighted	22	-0.0089949	0.0196584	0.647269	-0.0475254	0.0295356	0.991045	0.953586	1.02998	0.99 (0.95-1.03)
ebi-a-GCST90001741	Vi3Akc	Malignant neoplasm of head and neck	ebi-a-GCST90001741.csv	Weighted median	22	-0.0217043	0.0261524	0.406587	-0.0729631	0.0295545	0.97853	0.929635	1.03	0.98 (0.93-1.03)
ebi-a-GCST90001741	Vi3Akc	Malignant neoplasm of head and neck	ebi-a-GCST90001741.csv	MR Egger	22	-0.0192639	0.022944	0.411053	-0.0642342	0.0257063	0.98092	0.937785	1.02604	0.98 (0.94-1.03)
ebi-a-GCST90001741	Vi3Akc	Malignant neoplasm of head and neck	ebi-a-GCST90001741.csv	Simple mode	22	-0.00909409	0.0543983	0.868831	-0.115715	0.0975266	0.990947	0.890729	1.10244	0.99 (0.89-1.10)
ebi-a-GCST90001741	Vi3Akc	Malignant neoplasm of head and neck	ebi-a-GCST90001741.csv	Weighted mode	22	-0.013124	0.0206945	0.532814	-0.0536852	0.0274373	0.986962	0.94773	1.02782	0.99 (0.95-1.03)
ebi-a-GCST90001742	yScvWF	Malignant neoplasm of head and neck	ebi-a-GCST90001742.csv	Inverse variance weighted	31	0.00365281	0.0249443	0.883575	-0.045238	0.0525436	1.00366	0.95577	1.05395	1.00 (0.96-1.05)
ebi-a-GCST90001742	yScvWF	Malignant neoplasm of head and neck	ebi-a-GCST90001742.csv	Weighted median	31	-0.0198525	0.0341178	0.560647	-0.0867233	0.0470184	0.980343	0.916931	1.04814	0.98 (0.92-1.05)
ebi-a-GCST90001742	yScvWF	Malignant neoplasm of head and neck	ebi-a-GCST90001742.csv	MR Egger	31	-0.00222428	0.0333197	0.947234	-0.0675309	0.0630824	0.997778	0.934699	1.06511	1.00 (0.93-1.07)
ebi-a-GCST90001742	yScvWF	Malignant neoplasm of head and neck	ebi-a-GCST90001742.csv	Simple mode	31	-0.0111155	0.0539938	0.838286	-0.116943	0.0947123	0.988946	0.889636	1.09934	0.99 (0.89-1.10)
ebi-a-GCST90001742	yScvWF	Malignant neoplasm of head and neck	ebi-a-GCST90001742.csv	Weighted mode	31	-0.00881213	0.0336368	0.795128	-0.0747402	0.0571159	0.991227	0.927985	1.05878	0.99 (0.93-1.06)
ebi-a-GCST90001743	VYfH04	Malignant neoplasm of head and neck	ebi-a-GCST90001743.csv	Inverse variance weighted	34	-0.0890124	0.0426895	0.0370592	-0.172684	-0.00534094	0.914834	0.841404	0.994673	0.91 (0.84-0.99)
ebi-a-GCST90001743	VYfH04	Malignant neoplasm of head and neck	ebi-a-GCST90001743.csv	Weighted median	34	-0.033691	0.0553837	0.542975	-0.142243	0.074861	0.96687	0.86741	1.07773	0.97 (0.87-1.08)
ebi-a-GCST90001743	VYfH04	Malignant neoplasm of head and neck	ebi-a-GCST90001743.csv	MR Egger	34	0.0499854	0.0968555	0.609345	-0.139851	0.239822	1.05126	0.869487	1.27102	1.05 (0.87-1.27)
ebi-a-GCST90001743	VYfH04	Malignant neoplasm of head and neck	ebi-a-GCST90001743.csv	Simple mode	34	-0.0374082	0.11073	0.73763	-0.25444	0.179624	0.963283	0.775351	1.19677	0.96 (0.78-1.20)
ebi-a-GCST90001743	VYfH04	Malignant neoplasm of head and neck	ebi-a-GCST90001743.csv	Weighted mode	34	0.0564558	0.0934866	0.550045	-0.126778	0.23969	1.05808	0.880929	1.27085	1.06 (0.88-1.27)
ebi-a-GCST90001744	VgFRcU	Malignant neoplasm of head and neck	ebi-a-GCST90001744.csv	Inverse variance weighted	15	0.087664	0.0530058	0.0981565	-0.0162273	0.191555	1.09162	0.983904	1.21113	1.09 (0.98-1.21)
ebi-a-GCST90001744	VgFRcU	Malignant neoplasm of head and neck	ebi-a-GCST90001744.csv	Weighted median	15	0.0703276	0.067763	0.299341	-0.0624879	0.203143	1.07286	0.939424	1.22525	1.07 (0.94-1.23)
ebi-a-GCST90001744	VgFRcU	Malignant neoplasm of head and neck	ebi-a-GCST90001744.csv	MR Egger	15	0.0907565	0.0787494	0.269879	-0.0635923	0.245105	1.095	0.938388	1.27776	1.10 (0.94-1.28)
ebi-a-GCST90001744	VgFRcU	Malignant neoplasm of head and neck	ebi-a-GCST90001744.csv	Simple mode	15	0.0804714	0.120691	0.515768	-0.156084	0.317027	1.0838	0.855488	1.37304	1.08 (0.86-1.37)
ebi-a-GCST90001744	VgFRcU	Malignant neoplasm of head and neck	ebi-a-GCST90001744.csv	Weighted mode	15	0.07593	0.0641977	0.256605	-0.0498976	0.201757	1.07889	0.951327	1.22355	1.08 (0.95-1.22)
ebi-a-GCST90001745	KGDRWx	Malignant neoplasm of head and neck	ebi-a-GCST90001745.csv	Inverse variance weighted	37	0.0126925	0.0346029	0.713765	-0.0551292	0.0805141	1.01277	0.946363	1.08384	1.01 (0.95-1.08)
ebi-a-GCST90001745	KGDRWx	Malignant neoplasm of head and neck	ebi-a-GCST90001745.csv	Weighted median	37	0.0320053	0.0506757	0.527666	-0.0673189	0.13133	1.03252	0.934897	1.14034	1.03 (0.93-1.14)
ebi-a-GCST90001745	KGDRWx	Malignant neoplasm of head and neck	ebi-a-GCST90001745.csv	MR Egger	37	0.0232428	0.0610856	0.705877	-0.0964849	0.142971	1.02352	0.908024	1.1537	1.02 (0.91-1.15)
ebi-a-GCST90001745	KGDRWx	Malignant neoplasm of head and neck	ebi-a-GCST90001745.csv	Simple mode	37	0.0864854	0.0803305	0.288813	-0.0709625	0.243933	1.09034	0.931497	1.27626	1.09 (0.93-1.28)
ebi-a-GCST90001745	KGDRWx	Malignant neoplasm of head and neck	ebi-a-GCST90001745.csv	Weighted mode	37	0.0176756	0.0620539	0.777397	-0.10395	0.139301	1.01783	0.90127	1.14947	1.02 (0.90-1.15)
ebi-a-GCST90001746	YoKLQ1	Malignant neoplasm of head and neck	ebi-a-GCST90001746.csv	Inverse variance weighted	26	-0.00435208	0.0306369	0.887038	-0.0644005	0.0556963	0.995657	0.937629	1.05728	1.00 (0.94-1.06)
ebi-a-GCST90001746	YoKLQ1	Malignant neoplasm of head and neck	ebi-a-GCST90001746.csv	Weighted median	26	0.00244442	0.046542	0.958114	-0.0887778	0.0936666	1.00245	0.915049	1.09819	1.00 (0.92-1.10)
ebi-a-GCST90001746	YoKLQ1	Malignant neoplasm of head and neck	ebi-a-GCST90001746.csv	MR Egger	26	0.0224468	0.039828	0.57826	-0.0556162	0.10051	1.0227	0.945902	1.10573	1.02 (0.95-1.11)
ebi-a-GCST90001746	YoKLQ1	Malignant neoplasm of head and neck	ebi-a-GCST90001746.csv	Simple mode	26	0.0283223	0.0699316	0.688922	-0.108744	0.165388	1.02873	0.89696	1.17985	1.03 (0.90-1.18)
ebi-a-GCST90001746	YoKLQ1	Malignant neoplasm of head and neck	ebi-a-GCST90001746.csv	Weighted mode	26	0.00720928	0.0390484	0.855013	-0.0693255	0.0837441	1.00724	0.933023	1.08735	1.01 (0.93-1.09)
ebi-a-GCST90001747	09QH6l	Malignant neoplasm of head and neck	ebi-a-GCST90001747.csv	Inverse variance weighted	27	0.0299016	0.0239157	0.211194	-0.0169732	0.0767764	1.03035	0.98317	1.0798	1.03 (0.98-1.08)
ebi-a-GCST90001747	09QH6l	Malignant neoplasm of head and neck	ebi-a-GCST90001747.csv	Weighted median	27	0.0412812	0.0267974	0.12344	-0.0112417	0.0938041	1.04215	0.988821	1.09834	1.04 (0.99-1.10)
ebi-a-GCST90001747	09QH6l	Malignant neoplasm of head and neck	ebi-a-GCST90001747.csv	MR Egger	27	0.0573012	0.0280644	0.0518598	0.00229488	0.112307	1.05897	1.0023	1.11886	1.06 (1.00-1.12)
ebi-a-GCST90001747	09QH6l	Malignant neoplasm of head and neck	ebi-a-GCST90001747.csv	Simple mode	27	0.0443186	0.0894964	0.624619	-0.131094	0.219732	1.04532	0.877135	1.24574	1.05 (0.88-1.25)
ebi-a-GCST90001747	09QH6l	Malignant neoplasm of head and neck	ebi-a-GCST90001747.csv	Weighted mode	27	0.0443186	0.0254307	0.0932004	-0.00552558	0.0941628	1.04532	0.99449	1.09874	1.05 (0.99-1.10)
ebi-a-GCST90001748	Oru8sd	Malignant neoplasm of head and neck	ebi-a-GCST90001748.csv	Inverse variance weighted	30	-0.0115225	0.0330434	0.727307	-0.0762876	0.0532425	0.988544	0.92655	1.05469	0.99 (0.93-1.05)
ebi-a-GCST90001748	Oru8sd	Malignant neoplasm of head and neck	ebi-a-GCST90001748.csv	Weighted median	30	-0.00876652	0.050833	0.863078	-0.108399	0.0908661	0.991272	0.897269	1.09512	0.99 (0.90-1.10)
ebi-a-GCST90001748	Oru8sd	Malignant neoplasm of head and neck	ebi-a-GCST90001748.csv	MR Egger	30	0.00107052	0.0475753	0.982207	-0.092177	0.094318	1.00107	0.911944	1.09891	1.00 (0.91-1.10)
ebi-a-GCST90001748	Oru8sd	Malignant neoplasm of head and neck	ebi-a-GCST90001748.csv	Simple mode	30	-0.0725892	0.093783	0.445188	-0.256404	0.111226	0.929983	0.773829	1.11765	0.93 (0.77-1.12)
ebi-a-GCST90001748	Oru8sd	Malignant neoplasm of head and neck	ebi-a-GCST90001748.csv	Weighted mode	30	-0.00706705	0.0465262	0.880322	-0.0982584	0.0841243	0.992958	0.906415	1.08776	0.99 (0.91-1.09)
ebi-a-GCST90001749	7luPQ5	Malignant neoplasm of head and neck	ebi-a-GCST90001749.csv	Inverse variance weighted	18	-0.0367702	0.0403019	0.361575	-0.115762	0.0422215	0.963898	0.890687	1.04313	0.96 (0.89-1.04)
ebi-a-GCST90001749	7luPQ5	Malignant neoplasm of head and neck	ebi-a-GCST90001749.csv	Weighted median	18	-0.0975041	0.0570722	0.0875559	-0.209366	0.0143574	0.907099	0.811099	1.01446	0.91 (0.81-1.01)
ebi-a-GCST90001749	7luPQ5	Malignant neoplasm of head and neck	ebi-a-GCST90001749.csv	MR Egger	18	-0.0795178	0.0837348	0.356421	-0.243638	0.0846024	0.923562	0.783771	1.08828	0.92 (0.78-1.09)
ebi-a-GCST90001749	7luPQ5	Malignant neoplasm of head and neck	ebi-a-GCST90001749.csv	Simple mode	18	-0.119669	0.0988668	0.242684	-0.313448	0.0741099	0.887214	0.730922	1.07693	0.89 (0.73-1.08)
ebi-a-GCST90001749	7luPQ5	Malignant neoplasm of head and neck	ebi-a-GCST90001749.csv	Weighted mode	18	-0.114097	0.0817754	0.180903	-0.274377	0.0461828	0.892171	0.760046	1.04727	0.89 (0.76-1.05)
ebi-a-GCST90001750	msODfo	Malignant neoplasm of head and neck	ebi-a-GCST90001750.csv	Inverse variance weighted	23	-0.00809275	0.0418804	0.846775	-0.0901783	0.0739928	0.99194	0.913768	1.0768	0.99 (0.91-1.08)
ebi-a-GCST90001750	msODfo	Malignant neoplasm of head and neck	ebi-a-GCST90001750.csv	Weighted median	23	-0.0151842	0.0624981	0.808041	-0.13768	0.107312	0.984931	0.871377	1.11328	0.98 (0.87-1.11)
ebi-a-GCST90001750	msODfo	Malignant neoplasm of head and neck	ebi-a-GCST90001750.csv	MR Egger	23	0.162081	0.120482	0.192886	-0.0740642	0.398227	1.17596	0.928612	1.48918	1.18 (0.93-1.49)
ebi-a-GCST90001750	msODfo	Malignant neoplasm of head and neck	ebi-a-GCST90001750.csv	Simple mode	23	-0.049916	0.106789	0.64479	-0.259222	0.15939	0.951309	0.771652	1.17279	0.95 (0.77-1.17)
ebi-a-GCST90001750	msODfo	Malignant neoplasm of head and neck	ebi-a-GCST90001750.csv	Weighted mode	23	-0.00649993	0.104251	0.950848	-0.210832	0.197832	0.993521	0.80991	1.21876	0.99 (0.81-1.22)
ebi-a-GCST90001751	bNTYQx	Malignant neoplasm of head and neck	ebi-a-GCST90001751.csv	Inverse variance weighted	26	-0.0150857	0.0323359	0.640835	-0.078464	0.0482926	0.985028	0.924535	1.04948	0.99 (0.92-1.05)
ebi-a-GCST90001751	bNTYQx	Malignant neoplasm of head and neck	ebi-a-GCST90001751.csv	Weighted median	26	0.0368998	0.0464223	0.426687	-0.0540879	0.127888	1.03759	0.947349	1.13643	1.04 (0.95-1.14)
ebi-a-GCST90001751	bNTYQx	Malignant neoplasm of head and neck	ebi-a-GCST90001751.csv	MR Egger	26	0.0448129	0.0464595	0.344385	-0.0462477	0.135874	1.04583	0.954805	1.14554	1.05 (0.95-1.15)
ebi-a-GCST90001751	bNTYQx	Malignant neoplasm of head and neck	ebi-a-GCST90001751.csv	Simple mode	26	-0.0211265	0.0818826	0.798511	-0.181616	0.139363	0.979095	0.833921	1.14954	0.98 (0.83-1.15)
ebi-a-GCST90001751	bNTYQx	Malignant neoplasm of head and neck	ebi-a-GCST90001751.csv	Weighted mode	26	0.0205321	0.04304	0.637473	-0.0638262	0.10489	1.02074	0.938168	1.11059	1.02 (0.94-1.11)
ebi-a-GCST90001752	5E9Rkq	Malignant neoplasm of head and neck	ebi-a-GCST90001752.csv	Inverse variance weighted	36	0.0112834	0.0333985	0.735484	-0.0541777	0.0767444	1.01135	0.947264	1.07977	1.01 (0.95-1.08)
ebi-a-GCST90001752	5E9Rkq	Malignant neoplasm of head and neck	ebi-a-GCST90001752.csv	Weighted median	36	0.0521047	0.0528487	0.324171	-0.0514787	0.155688	1.05349	0.949824	1.16846	1.05 (0.95-1.17)
ebi-a-GCST90001752	5E9Rkq	Malignant neoplasm of head and neck	ebi-a-GCST90001752.csv	MR Egger	36	0.161765	0.0572537	0.00784769	0.0495482	0.273983	1.17558	1.0508	1.31519	1.18 (1.05-1.32)
ebi-a-GCST90001752	5E9Rkq	Malignant neoplasm of head and neck	ebi-a-GCST90001752.csv	Simple mode	36	0.0373585	0.0998091	0.710439	-0.158267	0.232984	1.03807	0.853622	1.26236	1.04 (0.85-1.26)
ebi-a-GCST90001752	5E9Rkq	Malignant neoplasm of head and neck	ebi-a-GCST90001752.csv	Weighted mode	36	0.1296	0.0594764	0.0361498	0.0130263	0.246174	1.13837	1.01311	1.27912	1.14 (1.01-1.28)
ebi-a-GCST90001753	GTUBDf	Malignant neoplasm of head and neck	ebi-a-GCST90001753.csv	Inverse variance weighted	31	0.0443361	0.0368161	0.22849	-0.0278234	0.116496	1.04533	0.97256	1.12355	1.05 (0.97-1.12)
ebi-a-GCST90001753	GTUBDf	Malignant neoplasm of head and neck	ebi-a-GCST90001753.csv	Weighted median	31	0.0371687	0.0491348	0.449371	-0.0591355	0.133473	1.03787	0.942579	1.14279	1.04 (0.94-1.14)
ebi-a-GCST90001753	GTUBDf	Malignant neoplasm of head and neck	ebi-a-GCST90001753.csv	MR Egger	31	-0.00363935	0.0538397	0.946571	-0.109165	0.101886	0.996367	0.896582	1.10726	1.00 (0.90-1.11)
ebi-a-GCST90001753	GTUBDf	Malignant neoplasm of head and neck	ebi-a-GCST90001753.csv	Simple mode	31	0.0533788	0.088147	0.549357	-0.119389	0.226147	1.05483	0.887462	1.25376	1.05 (0.89-1.25)
ebi-a-GCST90001753	GTUBDf	Malignant neoplasm of head and neck	ebi-a-GCST90001753.csv	Weighted mode	31	0.0350828	0.0494449	0.483472	-0.0618293	0.131995	1.03571	0.940043	1.1411	1.04 (0.94-1.14)
ebi-a-GCST90001754	hmqN2j	Malignant neoplasm of head and neck	ebi-a-GCST90001754.csv	Inverse variance weighted	16	-0.0565549	0.0510365	0.267807	-0.156586	0.0434766	0.945015	0.855058	1.04444	0.95 (0.86-1.04)
ebi-a-GCST90001754	hmqN2j	Malignant neoplasm of head and neck	ebi-a-GCST90001754.csv	Weighted median	16	-0.000584148	0.0716242	0.993493	-0.140968	0.139799	0.999416	0.868517	1.15004	1.00 (0.87-1.15)
ebi-a-GCST90001754	hmqN2j	Malignant neoplasm of head and neck	ebi-a-GCST90001754.csv	MR Egger	16	0.0291006	0.114014	0.802251	-0.194366	0.252567	1.02953	0.823356	1.28733	1.03 (0.82-1.29)
ebi-a-GCST90001754	hmqN2j	Malignant neoplasm of head and neck	ebi-a-GCST90001754.csv	Simple mode	16	0.0267215	0.11621	0.821244	-0.201051	0.254494	1.02708	0.817871	1.28981	1.03 (0.82-1.29)
ebi-a-GCST90001754	hmqN2j	Malignant neoplasm of head and neck	ebi-a-GCST90001754.csv	Weighted mode	16	0.0675744	0.117885	0.574986	-0.16348	0.298628	1.06991	0.849184	1.34801	1.07 (0.85-1.35)
ebi-a-GCST90001755	7W5jH1	Malignant neoplasm of head and neck	ebi-a-GCST90001755.csv	Inverse variance weighted	36	-0.0348756	0.0413084	0.398516	-0.11584	0.0460889	0.965726	0.890618	1.04717	0.97 (0.89-1.05)
ebi-a-GCST90001755	7W5jH1	Malignant neoplasm of head and neck	ebi-a-GCST90001755.csv	Weighted median	36	-0.0424581	0.0583835	0.467087	-0.15689	0.0719736	0.958431	0.854798	1.07463	0.96 (0.85-1.07)
ebi-a-GCST90001755	7W5jH1	Malignant neoplasm of head and neck	ebi-a-GCST90001755.csv	MR Egger	36	-0.0425542	0.0803654	0.599893	-0.20007	0.114962	0.958339	0.818673	1.12183	0.96 (0.82-1.12)
ebi-a-GCST90001755	7W5jH1	Malignant neoplasm of head and neck	ebi-a-GCST90001755.csv	Simple mode	36	0.00403039	0.10538	0.969709	-0.202515	0.210576	1.00404	0.816674	1.23439	1.00 (0.82-1.23)
ebi-a-GCST90001755	7W5jH1	Malignant neoplasm of head and neck	ebi-a-GCST90001755.csv	Weighted mode	36	-0.0645322	0.0741314	0.389953	-0.20983	0.0807654	0.937506	0.810722	1.08412	0.94 (0.81-1.08)
ebi-a-GCST90001756	rk9E5m	Malignant neoplasm of head and neck	ebi-a-GCST90001756.csv	Inverse variance weighted	14	-0.00621394	0.0322599	0.847255	-0.0694433	0.0570154	0.993805	0.932913	1.05867	0.99 (0.93-1.06)
ebi-a-GCST90001756	rk9E5m	Malignant neoplasm of head and neck	ebi-a-GCST90001756.csv	Weighted median	14	-0.0136137	0.0274296	0.619674	-0.0673757	0.0401484	0.986479	0.934844	1.04097	0.99 (0.93-1.04)
ebi-a-GCST90001756	rk9E5m	Malignant neoplasm of head and neck	ebi-a-GCST90001756.csv	MR Egger	14	-0.0100408	0.0386025	0.799191	-0.0857017	0.0656201	0.990009	0.917868	1.06782	0.99 (0.92-1.07)
ebi-a-GCST90001756	rk9E5m	Malignant neoplasm of head and neck	ebi-a-GCST90001756.csv	Simple mode	14	0.049117	0.0638002	0.455148	-0.0759315	0.174165	1.05034	0.92688	1.19025	1.05 (0.93-1.19)
ebi-a-GCST90001756	rk9E5m	Malignant neoplasm of head and neck	ebi-a-GCST90001756.csv	Weighted mode	14	-0.00912031	0.0226255	0.693427	-0.0534663	0.0352257	0.990921	0.947938	1.03585	0.99 (0.95-1.04)
ebi-a-GCST90001757	U7xtr3	Malignant neoplasm of head and neck	ebi-a-GCST90001757.csv	Inverse variance weighted	52	0.00062137	0.0113499	0.95634	-0.0216244	0.0228671	1.00062	0.978608	1.02313	1.00 (0.98-1.02)
ebi-a-GCST90001757	U7xtr3	Malignant neoplasm of head and neck	ebi-a-GCST90001757.csv	Weighted median	52	0.00484621	0.014115	0.731345	-0.0228192	0.0325116	1.00486	0.977439	1.03305	1.00 (0.98-1.03)
ebi-a-GCST90001757	U7xtr3	Malignant neoplasm of head and neck	ebi-a-GCST90001757.csv	MR Egger	52	0.00937745	0.0124765	0.455809	-0.0150764	0.0338313	1.00942	0.985037	1.03441	1.01 (0.99-1.03)
ebi-a-GCST90001757	U7xtr3	Malignant neoplasm of head and neck	ebi-a-GCST90001757.csv	Simple mode	52	-0.0311049	0.0563586	0.583421	-0.141568	0.079358	0.969374	0.867996	1.08259	0.97 (0.87-1.08)
ebi-a-GCST90001757	U7xtr3	Malignant neoplasm of head and neck	ebi-a-GCST90001757.csv	Weighted mode	52	0.00390953	0.0119592	0.745077	-0.0195304	0.0273495	1.00392	0.980659	1.02773	1.00 (0.98-1.03)
ebi-a-GCST90001758	UKQlar	Malignant neoplasm of head and neck	ebi-a-GCST90001758.csv	Inverse variance weighted	41	-0.0287239	0.0311272	0.356115	-0.0897332	0.0322853	0.971685	0.914175	1.03281	0.97 (0.91-1.03)
ebi-a-GCST90001758	UKQlar	Malignant neoplasm of head and neck	ebi-a-GCST90001758.csv	Weighted median	41	-0.00412026	0.0478595	0.931394	-0.0979249	0.0896843	0.995888	0.906717	1.09383	1.00 (0.91-1.09)
ebi-a-GCST90001758	UKQlar	Malignant neoplasm of head and neck	ebi-a-GCST90001758.csv	MR Egger	41	-0.0334239	0.0450596	0.462669	-0.121741	0.0548929	0.967128	0.885378	1.05643	0.97 (0.89-1.06)
ebi-a-GCST90001758	UKQlar	Malignant neoplasm of head and neck	ebi-a-GCST90001758.csv	Simple mode	41	-0.0102359	0.0823654	0.901721	-0.171672	0.1512	0.989816	0.842255	1.16323	0.99 (0.84-1.16)
ebi-a-GCST90001758	UKQlar	Malignant neoplasm of head and neck	ebi-a-GCST90001758.csv	Weighted mode	41	-0.0180992	0.0440474	0.683336	-0.104432	0.0682336	0.982064	0.900836	1.07062	0.98 (0.90-1.07)
ebi-a-GCST90001759	sqtcIe	Malignant neoplasm of head and neck	ebi-a-GCST90001759.csv	Inverse variance weighted	31	0.0340516	0.0203419	0.0941376	-0.0058185	0.0739217	1.03464	0.994198	1.07672	1.03 (0.99-1.08)
ebi-a-GCST90001759	sqtcIe	Malignant neoplasm of head and neck	ebi-a-GCST90001759.csv	Weighted median	31	0.0447501	0.0260529	0.0858577	-0.00631353	0.0958138	1.04577	0.993706	1.10055	1.05 (0.99-1.10)
ebi-a-GCST90001759	sqtcIe	Malignant neoplasm of head and neck	ebi-a-GCST90001759.csv	MR Egger	31	0.0748954	0.0228036	0.00267254	0.0302003	0.11959	1.07777	1.03066	1.12704	1.08 (1.03-1.13)
ebi-a-GCST90001759	sqtcIe	Malignant neoplasm of head and neck	ebi-a-GCST90001759.csv	Simple mode	31	0.0202558	0.0706231	0.776225	-0.118165	0.158677	1.02046	0.888549	1.17196	1.02 (0.89-1.17)
ebi-a-GCST90001759	sqtcIe	Malignant neoplasm of head and neck	ebi-a-GCST90001759.csv	Weighted mode	31	0.0502662	0.0254878	0.0578717	0.00031	0.100222	1.05155	1.00031	1.10542	1.05 (1.00-1.11)
ebi-a-GCST90001760	1D5Sov	Malignant neoplasm of head and neck	ebi-a-GCST90001760.csv	Inverse variance weighted	33	-0.0243258	0.0308083	0.429769	-0.0847101	0.0360585	0.975968	0.918779	1.03672	0.98 (0.92-1.04)
ebi-a-GCST90001760	1D5Sov	Malignant neoplasm of head and neck	ebi-a-GCST90001760.csv	Weighted median	33	-0.00659109	0.0471541	0.888836	-0.0990132	0.085831	0.993431	0.905731	1.08962	0.99 (0.91-1.09)
ebi-a-GCST90001760	1D5Sov	Malignant neoplasm of head and neck	ebi-a-GCST90001760.csv	MR Egger	33	-0.0230076	0.0424644	0.591824	-0.106238	0.0602227	0.977255	0.899211	1.06207	0.98 (0.90-1.06)
ebi-a-GCST90001760	1D5Sov	Malignant neoplasm of head and neck	ebi-a-GCST90001760.csv	Simple mode	33	-0.0465446	0.065375	0.481646	-0.17468	0.0815904	0.954522	0.839726	1.08501	0.95 (0.84-1.09)
ebi-a-GCST90001760	1D5Sov	Malignant neoplasm of head and neck	ebi-a-GCST90001760.csv	Weighted mode	33	-0.0182553	0.0347853	0.60334	-0.0864345	0.0499239	0.98191	0.917196	1.05119	0.98 (0.92-1.05)
ebi-a-GCST90001761	sjzf9R	Malignant neoplasm of head and neck	ebi-a-GCST90001761.csv	Inverse variance weighted	44	0.000566505	0.0297577	0.984811	-0.0577586	0.0588916	1.00057	0.943878	1.06066	1.00 (0.94-1.06)
ebi-a-GCST90001761	sjzf9R	Malignant neoplasm of head and neck	ebi-a-GCST90001761.csv	Weighted median	44	0.0129323	0.0462949	0.779979	-0.0778058	0.10367	1.01302	0.925144	1.10923	1.01 (0.93-1.11)
ebi-a-GCST90001761	sjzf9R	Malignant neoplasm of head and neck	ebi-a-GCST90001761.csv	MR Egger	44	-0.032933	0.0514936	0.525935	-0.133861	0.0679945	0.967603	0.874712	1.07036	0.97 (0.87-1.07)
ebi-a-GCST90001761	sjzf9R	Malignant neoplasm of head and neck	ebi-a-GCST90001761.csv	Simple mode	44	0.0276187	0.0870958	0.752697	-0.143089	0.198327	1.028	0.866677	1.21936	1.03 (0.87-1.22)
ebi-a-GCST90001761	sjzf9R	Malignant neoplasm of head and neck	ebi-a-GCST90001761.csv	Weighted mode	44	-0.072782	0.0555818	0.197333	-0.181722	0.0361583	0.929803	0.833833	1.03682	0.93 (0.83-1.04)
ebi-a-GCST90001762	EgZBXk	Malignant neoplasm of head and neck	ebi-a-GCST90001762.csv	Inverse variance weighted	25	0.00570487	0.0268954	0.832019	-0.0470102	0.05842	1.00572	0.954078	1.06016	1.01 (0.95-1.06)
ebi-a-GCST90001762	EgZBXk	Malignant neoplasm of head and neck	ebi-a-GCST90001762.csv	Weighted median	25	0.0410997	0.0291914	0.15915	-0.0161155	0.0983148	1.04196	0.984014	1.10331	1.04 (0.98-1.10)
ebi-a-GCST90001762	EgZBXk	Malignant neoplasm of head and neck	ebi-a-GCST90001762.csv	MR Egger	25	0.0466473	0.0309601	0.145503	-0.0140345	0.107329	1.04775	0.986063	1.1133	1.05 (0.99-1.11)
ebi-a-GCST90001762	EgZBXk	Malignant neoplasm of head and neck	ebi-a-GCST90001762.csv	Simple mode	25	0.0273676	0.101734	0.79022	-0.172031	0.226766	1.02775	0.841953	1.25454	1.03 (0.84-1.25)
ebi-a-GCST90001762	EgZBXk	Malignant neoplasm of head and neck	ebi-a-GCST90001762.csv	Weighted mode	25	0.0406283	0.0252036	0.120035	-0.00877075	0.0900274	1.04146	0.991268	1.0942	1.04 (0.99-1.09)
ebi-a-GCST90001763	ezN6td	Malignant neoplasm of head and neck	ebi-a-GCST90001763.csv	Inverse variance weighted	18	0.0115636	0.021986	0.598922	-0.031529	0.0546562	1.01163	0.968963	1.05618	1.01 (0.97-1.06)
ebi-a-GCST90001763	ezN6td	Malignant neoplasm of head and neck	ebi-a-GCST90001763.csv	Weighted median	18	0.022146	0.0266723	0.40637	-0.0301317	0.0744238	1.02239	0.970318	1.07726	1.02 (0.97-1.08)
ebi-a-GCST90001763	ezN6td	Malignant neoplasm of head and neck	ebi-a-GCST90001763.csv	MR Egger	18	0.0265467	0.0254388	0.312203	-0.0233132	0.0764067	1.0269	0.976956	1.0794	1.03 (0.98-1.08)
ebi-a-GCST90001763	ezN6td	Malignant neoplasm of head and neck	ebi-a-GCST90001763.csv	Simple mode	18	-0.0311118	0.062741	0.626331	-0.154084	0.0918605	0.969367	0.8572	1.09621	0.97 (0.86-1.10)
ebi-a-GCST90001763	ezN6td	Malignant neoplasm of head and neck	ebi-a-GCST90001763.csv	Weighted mode	18	0.0205809	0.0177914	0.263354	-0.0142902	0.055452	1.02079	0.985811	1.05702	1.02 (0.99-1.06)
ebi-a-GCST90001764	JjMDGj	Malignant neoplasm of head and neck	ebi-a-GCST90001764.csv	Inverse variance weighted	3	0.0216271	0.0953132	0.820497	-0.165187	0.208441	1.02186	0.847735	1.23176	1.02 (0.85-1.23)
ebi-a-GCST90001764	JjMDGj	Malignant neoplasm of head and neck	ebi-a-GCST90001764.csv	Weighted median	3	0.0353778	0.0986716	0.719938	-0.158019	0.228774	1.03601	0.853834	1.25706	1.04 (0.85-1.26)
ebi-a-GCST90001764	JjMDGj	Malignant neoplasm of head and neck	ebi-a-GCST90001764.csv	MR Egger	3	0.121759	0.11144	0.471849	-0.0966637	0.340181	1.12948	0.907861	1.4052	1.13 (0.91-1.41)
ebi-a-GCST90001764	JjMDGj	Malignant neoplasm of head and neck	ebi-a-GCST90001764.csv	Simple mode	3	-0.16007	0.210018	0.525576	-0.571706	0.251566	0.852084	0.564562	1.28604	0.85 (0.56-1.29)
ebi-a-GCST90001764	JjMDGj	Malignant neoplasm of head and neck	ebi-a-GCST90001764.csv	Weighted mode	3	0.0727235	0.0965407	0.529875	-0.116496	0.261943	1.07543	0.890033	1.29945	1.08 (0.89-1.30)
ebi-a-GCST90001765	AKCgvM	Malignant neoplasm of head and neck	ebi-a-GCST90001765.csv	Inverse variance weighted	25	0.0272255	0.0210146	0.19513	-0.0139631	0.0684142	1.0276	0.986134	1.07081	1.03 (0.99-1.07)
ebi-a-GCST90001765	AKCgvM	Malignant neoplasm of head and neck	ebi-a-GCST90001765.csv	Weighted median	25	0.0145701	0.0269721	0.589064	-0.0382951	0.0674353	1.01468	0.962429	1.06976	1.01 (0.96-1.07)
ebi-a-GCST90001765	AKCgvM	Malignant neoplasm of head and neck	ebi-a-GCST90001765.csv	MR Egger	25	0.0282207	0.0259737	0.288508	-0.0226876	0.0791291	1.02862	0.977568	1.08234	1.03 (0.98-1.08)
ebi-a-GCST90001765	AKCgvM	Malignant neoplasm of head and neck	ebi-a-GCST90001765.csv	Simple mode	25	0.0506531	0.0421029	0.240681	-0.0318687	0.133175	1.05196	0.968634	1.14245	1.05 (0.97-1.14)
ebi-a-GCST90001765	AKCgvM	Malignant neoplasm of head and neck	ebi-a-GCST90001765.csv	Weighted mode	25	0.0238905	0.0243271	0.335871	-0.0237906	0.0715716	1.02418	0.97649	1.0742	1.02 (0.98-1.07)
ebi-a-GCST90001766	BLzkqd	Malignant neoplasm of head and neck	ebi-a-GCST90001766.csv	Inverse variance weighted	21	-0.000299073	0.0252388	0.990546	-0.0497672	0.049169	0.999701	0.951451	1.0504	1.00 (0.95-1.05)
ebi-a-GCST90001766	BLzkqd	Malignant neoplasm of head and neck	ebi-a-GCST90001766.csv	Weighted median	21	-0.000351243	0.0329547	0.991496	-0.0649424	0.06424	0.999649	0.937121	1.06635	1.00 (0.94-1.07)
ebi-a-GCST90001766	BLzkqd	Malignant neoplasm of head and neck	ebi-a-GCST90001766.csv	MR Egger	21	0.00709115	0.0345427	0.839531	-0.0606125	0.0747948	1.00712	0.941188	1.07766	1.01 (0.94-1.08)
ebi-a-GCST90001766	BLzkqd	Malignant neoplasm of head and neck	ebi-a-GCST90001766.csv	Simple mode	21	0.00504219	0.0486492	0.918484	-0.0903103	0.100395	1.00505	0.913648	1.10561	1.01 (0.91-1.11)
ebi-a-GCST90001766	BLzkqd	Malignant neoplasm of head and neck	ebi-a-GCST90001766.csv	Weighted mode	21	0.0006186	0.0307758	0.984163	-0.059702	0.0609392	1.00062	0.942045	1.06283	1.00 (0.94-1.06)
ebi-a-GCST90001767	3YowAO	Malignant neoplasm of head and neck	ebi-a-GCST90001767.csv	Inverse variance weighted	21	0.00237192	0.0258645	0.926932	-0.0483225	0.0530663	1.00237	0.952826	1.0545	1.00 (0.95-1.05)
ebi-a-GCST90001767	3YowAO	Malignant neoplasm of head and neck	ebi-a-GCST90001767.csv	Weighted median	21	0.0214855	0.0388437	0.580176	-0.0546481	0.0976191	1.02172	0.946818	1.10254	1.02 (0.95-1.10)
ebi-a-GCST90001767	3YowAO	Malignant neoplasm of head and neck	ebi-a-GCST90001767.csv	MR Egger	21	0.0132256	0.0418499	0.755429	-0.0688002	0.0952515	1.01331	0.933513	1.09994	1.01 (0.93-1.10)
ebi-a-GCST90001767	3YowAO	Malignant neoplasm of head and neck	ebi-a-GCST90001767.csv	Simple mode	21	-0.0250951	0.0603803	0.682115	-0.14344	0.0932502	0.975217	0.866372	1.09774	0.98 (0.87-1.10)
ebi-a-GCST90001767	3YowAO	Malignant neoplasm of head and neck	ebi-a-GCST90001767.csv	Weighted mode	21	0.0188555	0.033523	0.58005	-0.0468496	0.0845607	1.01903	0.954231	1.08824	1.02 (0.95-1.09)
ebi-a-GCST90001768	cKRrJ1	Malignant neoplasm of head and neck	ebi-a-GCST90001768.csv	Inverse variance weighted	24	0.0672038	0.0353424	0.057236	-0.00206737	0.136475	1.06951	0.997935	1.14623	1.07 (1.00-1.15)
ebi-a-GCST90001768	cKRrJ1	Malignant neoplasm of head and neck	ebi-a-GCST90001768.csv	Weighted median	24	0.0677521	0.0468534	0.148165	-0.0240805	0.159585	1.0701	0.976207	1.17302	1.07 (0.98-1.17)
ebi-a-GCST90001768	cKRrJ1	Malignant neoplasm of head and neck	ebi-a-GCST90001768.csv	MR Egger	24	0.0421463	0.0494767	0.403481	-0.0548281	0.139121	1.04305	0.946648	1.14926	1.04 (0.95-1.15)
ebi-a-GCST90001768	cKRrJ1	Malignant neoplasm of head and neck	ebi-a-GCST90001768.csv	Simple mode	24	0.125377	0.0833909	0.146323	-0.0380696	0.288823	1.13358	0.962646	1.33486	1.13 (0.96-1.33)
ebi-a-GCST90001768	cKRrJ1	Malignant neoplasm of head and neck	ebi-a-GCST90001768.csv	Weighted mode	24	0.0514541	0.0342947	0.147126	-0.0157634	0.118672	1.0528	0.98436	1.126	1.05 (0.98-1.13)
ebi-a-GCST90001769	5zm5TX	Malignant neoplasm of head and neck	ebi-a-GCST90001769.csv	Inverse variance weighted	31	0.0184287	0.0241696	0.445776	-0.0289437	0.0658012	1.0186	0.971471	1.06801	1.02 (0.97-1.07)
ebi-a-GCST90001769	5zm5TX	Malignant neoplasm of head and neck	ebi-a-GCST90001769.csv	Weighted median	31	0.0317805	0.0342426	0.353357	-0.0353351	0.098896	1.03229	0.965282	1.10395	1.03 (0.97-1.10)
ebi-a-GCST90001769	5zm5TX	Malignant neoplasm of head and neck	ebi-a-GCST90001769.csv	MR Egger	31	0.0366613	0.0338274	0.287394	-0.0296405	0.102963	1.03734	0.970794	1.10845	1.04 (0.97-1.11)
ebi-a-GCST90001769	5zm5TX	Malignant neoplasm of head and neck	ebi-a-GCST90001769.csv	Simple mode	31	0.0434078	0.0555168	0.44041	-0.0654052	0.152221	1.04436	0.936688	1.16442	1.04 (0.94-1.16)
ebi-a-GCST90001769	5zm5TX	Malignant neoplasm of head and neck	ebi-a-GCST90001769.csv	Weighted mode	31	0.0362973	0.0314359	0.257351	-0.0253171	0.0979117	1.03696	0.975001	1.10287	1.04 (0.98-1.10)
ebi-a-GCST90001770	D80Xs0	Malignant neoplasm of head and neck	ebi-a-GCST90001770.csv	Inverse variance weighted	6	0.0764357	0.135451	0.572547	-0.189049	0.34192	1.07943	0.827746	1.40765	1.08 (0.83-1.41)
ebi-a-GCST90001770	D80Xs0	Malignant neoplasm of head and neck	ebi-a-GCST90001770.csv	Weighted median	6	0.0852305	0.14451	0.555331	-0.198009	0.36847	1.08897	0.820363	1.44552	1.09 (0.82-1.45)
ebi-a-GCST90001770	D80Xs0	Malignant neoplasm of head and neck	ebi-a-GCST90001770.csv	MR Egger	6	0.465028	0.175114	0.0566516	0.121804	0.808252	1.59206	1.12953	2.24398	1.59 (1.13-2.24)
ebi-a-GCST90001770	D80Xs0	Malignant neoplasm of head and neck	ebi-a-GCST90001770.csv	Simple mode	6	0.268994	0.286561	0.390982	-0.292665	0.830653	1.30865	0.746272	2.29482	1.31 (0.75-2.29)
ebi-a-GCST90001770	D80Xs0	Malignant neoplasm of head and neck	ebi-a-GCST90001770.csv	Weighted mode	6	0.277419	0.236089	0.292877	-0.185316	0.740154	1.31972	0.830842	2.09626	1.32 (0.83-2.10)
ebi-a-GCST90001771	zArQSX	Malignant neoplasm of head and neck	ebi-a-GCST90001771.csv	Inverse variance weighted	29	0.0262089	0.0260303	0.314002	-0.0248106	0.0772283	1.02656	0.975495	1.08029	1.03 (0.98-1.08)
ebi-a-GCST90001771	zArQSX	Malignant neoplasm of head and neck	ebi-a-GCST90001771.csv	Weighted median	29	0.007865	0.036198	0.827992	-0.063083	0.078813	1.0079	0.938866	1.082	1.01 (0.94-1.08)
ebi-a-GCST90001771	zArQSX	Malignant neoplasm of head and neck	ebi-a-GCST90001771.csv	MR Egger	29	0.00895762	0.0340367	0.794414	-0.0577543	0.0756696	1.009	0.943882	1.07861	1.01 (0.94-1.08)
ebi-a-GCST90001771	zArQSX	Malignant neoplasm of head and neck	ebi-a-GCST90001771.csv	Simple mode	29	0.0582845	0.0707377	0.41693	-0.0803613	0.19693	1.06002	0.922783	1.21766	1.06 (0.92-1.22)
ebi-a-GCST90001771	zArQSX	Malignant neoplasm of head and neck	ebi-a-GCST90001771.csv	Weighted mode	29	0.0171309	0.032227	0.599216	-0.046034	0.0802958	1.01728	0.95501	1.08361	1.02 (0.96-1.08)
ebi-a-GCST90001772	FHvHQp	Malignant neoplasm of head and neck	ebi-a-GCST90001772.csv	Inverse variance weighted	25	0.0231993	0.0233773	0.321008	-0.0226201	0.0690188	1.02347	0.977634	1.07146	1.02 (0.98-1.07)
ebi-a-GCST90001772	FHvHQp	Malignant neoplasm of head and neck	ebi-a-GCST90001772.csv	Weighted median	25	0.0156684	0.0311592	0.61507	-0.0454036	0.0767403	1.01579	0.955612	1.07976	1.02 (0.96-1.08)
ebi-a-GCST90001772	FHvHQp	Malignant neoplasm of head and neck	ebi-a-GCST90001772.csv	MR Egger	25	0.0477796	0.0285629	0.10792	-0.0082038	0.103763	1.04894	0.99183	1.10934	1.05 (0.99-1.11)
ebi-a-GCST90001772	FHvHQp	Malignant neoplasm of head and neck	ebi-a-GCST90001772.csv	Simple mode	25	0.0367746	0.0508002	0.47612	-0.0627938	0.136343	1.03746	0.939137	1.14607	1.04 (0.94-1.15)
ebi-a-GCST90001772	FHvHQp	Malignant neoplasm of head and neck	ebi-a-GCST90001772.csv	Weighted mode	25	0.0279523	0.0272232	0.31476	-0.0254051	0.0813097	1.02835	0.974915	1.08471	1.03 (0.97-1.08)
ebi-a-GCST90001773	Xuytjm	Malignant neoplasm of head and neck	ebi-a-GCST90001773.csv	Inverse variance weighted	41	-0.00561696	0.0207931	0.787056	-0.0463714	0.0351375	0.994399	0.954687	1.03576	0.99 (0.95-1.04)
ebi-a-GCST90001773	Xuytjm	Malignant neoplasm of head and neck	ebi-a-GCST90001773.csv	Weighted median	41	-0.000680017	0.0299854	0.981907	-0.0594515	0.0580914	0.99932	0.942281	1.05981	1.00 (0.94-1.06)
ebi-a-GCST90001773	Xuytjm	Malignant neoplasm of head and neck	ebi-a-GCST90001773.csv	MR Egger	41	0.000677628	0.0262161	0.979511	-0.0507059	0.0520612	1.00068	0.950558	1.05344	1.00 (0.95-1.05)
ebi-a-GCST90001773	Xuytjm	Malignant neoplasm of head and neck	ebi-a-GCST90001773.csv	Simple mode	41	0.0212082	0.0499516	0.673422	-0.076697	0.119113	1.02143	0.92617	1.1265	1.02 (0.93-1.13)
ebi-a-GCST90001773	Xuytjm	Malignant neoplasm of head and neck	ebi-a-GCST90001773.csv	Weighted mode	41	0.00365183	0.0227206	0.873117	-0.0408805	0.0481841	1.00366	0.959944	1.04936	1.00 (0.96-1.05)
ebi-a-GCST90001774	DbKJdN	Malignant neoplasm of head and neck	ebi-a-GCST90001774.csv	Inverse variance weighted	18	0.0537562	0.0509383	0.291279	-0.0460829	0.153595	1.05523	0.954963	1.16602	1.06 (0.95-1.17)
ebi-a-GCST90001774	DbKJdN	Malignant neoplasm of head and neck	ebi-a-GCST90001774.csv	Weighted median	18	0.0352612	0.0743942	0.635516	-0.110551	0.181074	1.03589	0.89534	1.1985	1.04 (0.90-1.20)
ebi-a-GCST90001774	DbKJdN	Malignant neoplasm of head and neck	ebi-a-GCST90001774.csv	MR Egger	18	0.0961137	0.0995739	0.348784	-0.0990511	0.291278	1.10088	0.905696	1.33814	1.10 (0.91-1.34)
ebi-a-GCST90001774	DbKJdN	Malignant neoplasm of head and neck	ebi-a-GCST90001774.csv	Simple mode	18	-0.0309938	0.126422	0.809267	-0.278782	0.216794	0.969482	0.756705	1.24209	0.97 (0.76-1.24)
ebi-a-GCST90001774	DbKJdN	Malignant neoplasm of head and neck	ebi-a-GCST90001774.csv	Weighted mode	18	-0.00609416	0.0988455	0.951558	-0.199831	0.187643	0.993924	0.818869	1.2064	0.99 (0.82-1.21)
ebi-a-GCST90001775	uOq4qx	Malignant neoplasm of head and neck	ebi-a-GCST90001775.csv	Inverse variance weighted	27	-0.0155959	0.0258761	0.546699	-0.0663132	0.0351213	0.984525	0.935838	1.03575	0.98 (0.94-1.04)
ebi-a-GCST90001775	uOq4qx	Malignant neoplasm of head and neck	ebi-a-GCST90001775.csv	Weighted median	27	-0.0555693	0.0385689	0.149647	-0.131164	0.0200258	0.945947	0.877074	1.02023	0.95 (0.88-1.02)
ebi-a-GCST90001775	uOq4qx	Malignant neoplasm of head and neck	ebi-a-GCST90001775.csv	MR Egger	27	-0.0275314	0.0328005	0.409224	-0.0918204	0.0367577	0.972844	0.912269	1.03744	0.97 (0.91-1.04)
ebi-a-GCST90001775	uOq4qx	Malignant neoplasm of head and neck	ebi-a-GCST90001775.csv	Simple mode	27	-0.0451775	0.0776887	0.565899	-0.197447	0.107092	0.955828	0.820823	1.11304	0.96 (0.82-1.11)
ebi-a-GCST90001775	uOq4qx	Malignant neoplasm of head and neck	ebi-a-GCST90001775.csv	Weighted mode	27	-0.0451775	0.0317348	0.166455	-0.107378	0.0170228	0.955828	0.898186	1.01717	0.96 (0.90-1.02)
ebi-a-GCST90001776	VK5knG	Malignant neoplasm of head and neck	ebi-a-GCST90001776.csv	Inverse variance weighted	18	-0.0408151	0.0421425	0.332794	-0.123414	0.0417843	0.960007	0.883897	1.04267	0.96 (0.88-1.04)
ebi-a-GCST90001776	VK5knG	Malignant neoplasm of head and neck	ebi-a-GCST90001776.csv	Weighted median	18	-0.0241815	0.0514248	0.63819	-0.124974	0.0766111	0.976108	0.88252	1.07962	0.98 (0.88-1.08)
ebi-a-GCST90001776	VK5knG	Malignant neoplasm of head and neck	ebi-a-GCST90001776.csv	MR Egger	18	-0.0528883	0.061922	0.40565	-0.174255	0.0684788	0.948486	0.840082	1.07088	0.95 (0.84-1.07)
ebi-a-GCST90001776	VK5knG	Malignant neoplasm of head and neck	ebi-a-GCST90001776.csv	Simple mode	18	-0.0277708	0.075808	0.718638	-0.176355	0.120813	0.972611	0.838321	1.12841	0.97 (0.84-1.13)
ebi-a-GCST90001776	VK5knG	Malignant neoplasm of head and neck	ebi-a-GCST90001776.csv	Weighted mode	18	-0.0150329	0.0474554	0.755268	-0.108045	0.0779797	0.98508	0.897587	1.0811	0.99 (0.90-1.08)
ebi-a-GCST90001777	XVQyPd	Malignant neoplasm of head and neck	ebi-a-GCST90001777.csv	Inverse variance weighted	26	-0.000528168	0.0117368	0.964107	-0.0235324	0.0224761	0.999472	0.976742	1.02273	1.00 (0.98-1.02)
ebi-a-GCST90001777	XVQyPd	Malignant neoplasm of head and neck	ebi-a-GCST90001777.csv	Weighted median	26	0.000895346	0.0140726	0.94927	-0.0266869	0.0284775	1.0009	0.973666	1.02889	1.00 (0.97-1.03)
ebi-a-GCST90001777	XVQyPd	Malignant neoplasm of head and neck	ebi-a-GCST90001777.csv	MR Egger	26	-0.00320346	0.0129191	0.806272	-0.0285249	0.022118	0.996802	0.971878	1.02236	1.00 (0.97-1.02)
ebi-a-GCST90001777	XVQyPd	Malignant neoplasm of head and neck	ebi-a-GCST90001777.csv	Simple mode	26	-0.077993	0.0476768	0.114397	-0.17144	0.0154536	0.924971	0.842451	1.01557	0.92 (0.84-1.02)
ebi-a-GCST90001777	XVQyPd	Malignant neoplasm of head and neck	ebi-a-GCST90001777.csv	Weighted mode	26	0.000686423	0.0124657	0.956524	-0.0237463	0.0251191	1.00069	0.976533	1.02544	1.00 (0.98-1.03)
ebi-a-GCST90001778	E2UqKi	Malignant neoplasm of head and neck	ebi-a-GCST90001778.csv	Inverse variance weighted	29	0.0244781	0.0184838	0.185404	-0.0117502	0.0607064	1.02478	0.988319	1.06259	1.02 (0.99-1.06)
ebi-a-GCST90001778	E2UqKi	Malignant neoplasm of head and neck	ebi-a-GCST90001778.csv	Weighted median	29	0.0137097	0.0256945	0.593641	-0.0366515	0.064071	1.0138	0.964012	1.06617	1.01 (0.96-1.07)
ebi-a-GCST90001778	E2UqKi	Malignant neoplasm of head and neck	ebi-a-GCST90001778.csv	MR Egger	29	0.00345426	0.0226612	0.879981	-0.0409618	0.0478703	1.00346	0.959866	1.04903	1.00 (0.96-1.05)
ebi-a-GCST90001778	E2UqKi	Malignant neoplasm of head and neck	ebi-a-GCST90001778.csv	Simple mode	29	-0.0280908	0.0463481	0.549342	-0.118933	0.0627515	0.9723	0.887867	1.06476	0.97 (0.89-1.06)
ebi-a-GCST90001778	E2UqKi	Malignant neoplasm of head and neck	ebi-a-GCST90001778.csv	Weighted mode	29	0.0118943	0.0220365	0.593635	-0.0312973	0.0550858	1.01197	0.969187	1.05663	1.01 (0.97-1.06)
ebi-a-GCST90001779	N47cug	Malignant neoplasm of head and neck	ebi-a-GCST90001779.csv	Inverse variance weighted	32	0.0253314	0.0266516	0.341876	-0.0269057	0.0775684	1.02565	0.973453	1.08066	1.03 (0.97-1.08)
ebi-a-GCST90001779	N47cug	Malignant neoplasm of head and neck	ebi-a-GCST90001779.csv	Weighted median	32	-0.0386226	0.0368582	0.294699	-0.110865	0.0336196	0.962114	0.89506	1.03419	0.96 (0.90-1.03)
ebi-a-GCST90001779	N47cug	Malignant neoplasm of head and neck	ebi-a-GCST90001779.csv	MR Egger	32	0.020905	0.0330413	0.531727	-0.0438558	0.0856659	1.02113	0.957092	1.08944	1.02 (0.96-1.09)
ebi-a-GCST90001779	N47cug	Malignant neoplasm of head and neck	ebi-a-GCST90001779.csv	Simple mode	32	0.0722369	0.0835746	0.39404	-0.0915694	0.236043	1.07491	0.912498	1.26623	1.07 (0.91-1.27)
ebi-a-GCST90001779	N47cug	Malignant neoplasm of head and neck	ebi-a-GCST90001779.csv	Weighted mode	32	-0.0263762	0.0330194	0.430478	-0.0910942	0.0383417	0.973969	0.912932	1.03909	0.97 (0.91-1.04)
ebi-a-GCST90001780	5jkfIx	Malignant neoplasm of head and neck	ebi-a-GCST90001780.csv	Inverse variance weighted	28	0.0218899	0.0166115	0.187587	-0.0106688	0.0544485	1.02213	0.989388	1.05596	1.02 (0.99-1.06)
ebi-a-GCST90001780	5jkfIx	Malignant neoplasm of head and neck	ebi-a-GCST90001780.csv	Weighted median	28	0.00955301	0.0238564	0.688834	-0.0372056	0.0563116	1.0096	0.963478	1.05793	1.01 (0.96-1.06)
ebi-a-GCST90001780	5jkfIx	Malignant neoplasm of head and neck	ebi-a-GCST90001780.csv	MR Egger	28	0.0179631	0.0189998	0.353141	-0.0192766	0.0552028	1.01813	0.980908	1.05675	1.02 (0.98-1.06)
ebi-a-GCST90001780	5jkfIx	Malignant neoplasm of head and neck	ebi-a-GCST90001780.csv	Simple mode	28	-0.0450044	0.064168	0.489084	-0.170774	0.0807648	0.955993	0.843012	1.08412	0.96 (0.84-1.08)
ebi-a-GCST90001780	5jkfIx	Malignant neoplasm of head and neck	ebi-a-GCST90001780.csv	Weighted mode	28	0.0103617	0.017796	0.565228	-0.0245184	0.0452418	1.01042	0.97578	1.04628	1.01 (0.98-1.05)
ebi-a-GCST90001781	jQIseN	Malignant neoplasm of head and neck	ebi-a-GCST90001781.csv	Inverse variance weighted	24	0.0199569	0.028677	0.486479	-0.03625	0.0761638	1.02016	0.964399	1.07914	1.02 (0.96-1.08)
ebi-a-GCST90001781	jQIseN	Malignant neoplasm of head and neck	ebi-a-GCST90001781.csv	Weighted median	24	0.00309218	0.0382355	0.935544	-0.0718494	0.0780337	1.0031	0.930671	1.08116	1.00 (0.93-1.08)
ebi-a-GCST90001781	jQIseN	Malignant neoplasm of head and neck	ebi-a-GCST90001781.csv	MR Egger	24	-0.00598168	0.0434808	0.891831	-0.0912041	0.0792407	0.994036	0.912831	1.08246	0.99 (0.91-1.08)
ebi-a-GCST90001781	jQIseN	Malignant neoplasm of head and neck	ebi-a-GCST90001781.csv	Simple mode	24	0.0193531	0.0638514	0.764541	-0.105796	0.144502	1.01954	0.899608	1.15546	1.02 (0.90-1.16)
ebi-a-GCST90001781	jQIseN	Malignant neoplasm of head and neck	ebi-a-GCST90001781.csv	Weighted mode	24	-0.00461219	0.0327703	0.889298	-0.0688421	0.0596177	0.995398	0.933474	1.06143	1.00 (0.93-1.06)
ebi-a-GCST90001782	hQG05R	Malignant neoplasm of head and neck	ebi-a-GCST90001782.csv	Inverse variance weighted	21	0.0155119	0.0205752	0.450901	-0.0248154	0.0558392	1.01563	0.97549	1.05743	1.02 (0.98-1.06)
ebi-a-GCST90001782	hQG05R	Malignant neoplasm of head and neck	ebi-a-GCST90001782.csv	Weighted median	21	0.0158687	0.0260762	0.542822	-0.0352406	0.066978	1.016	0.965373	1.06927	1.02 (0.97-1.07)
ebi-a-GCST90001782	hQG05R	Malignant neoplasm of head and neck	ebi-a-GCST90001782.csv	MR Egger	21	0.00747849	0.026224	0.778594	-0.0439205	0.0588775	1.00751	0.95703	1.06065	1.01 (0.96-1.06)
ebi-a-GCST90001782	hQG05R	Malignant neoplasm of head and neck	ebi-a-GCST90001782.csv	Simple mode	21	0.049363	0.0439513	0.274684	-0.0367815	0.135507	1.0506	0.963887	1.14512	1.05 (0.96-1.15)
ebi-a-GCST90001782	hQG05R	Malignant neoplasm of head and neck	ebi-a-GCST90001782.csv	Weighted mode	21	0.0172697	0.024812	0.494426	-0.0313619	0.0659012	1.01742	0.969125	1.06812	1.02 (0.97-1.07)
ebi-a-GCST90001783	tau9Ux	Malignant neoplasm of head and neck	ebi-a-GCST90001783.csv	Inverse variance weighted	17	-0.0460833	0.0508704	0.364991	-0.145789	0.0536227	0.954962	0.86434	1.05509	0.95 (0.86-1.06)
ebi-a-GCST90001783	tau9Ux	Malignant neoplasm of head and neck	ebi-a-GCST90001783.csv	Weighted median	17	-0.0719172	0.0697485	0.302497	-0.208624	0.0647898	0.930608	0.8117	1.06693	0.93 (0.81-1.07)
ebi-a-GCST90001783	tau9Ux	Malignant neoplasm of head and neck	ebi-a-GCST90001783.csv	MR Egger	17	-0.00398128	0.125665	0.975144	-0.250285	0.242323	0.996027	0.778579	1.27421	1.00 (0.78-1.27)
ebi-a-GCST90001783	tau9Ux	Malignant neoplasm of head and neck	ebi-a-GCST90001783.csv	Simple mode	17	-0.0788547	0.10279	0.454169	-0.280324	0.122614	0.924174	0.755539	1.13045	0.92 (0.76-1.13)
ebi-a-GCST90001783	tau9Ux	Malignant neoplasm of head and neck	ebi-a-GCST90001783.csv	Weighted mode	17	-0.0871006	0.0912674	0.354106	-0.265985	0.0917836	0.916585	0.766451	1.09613	0.92 (0.77-1.10)
ebi-a-GCST90001784	YZc3OY	Malignant neoplasm of head and neck	ebi-a-GCST90001784.csv	Inverse variance weighted	29	0.0548568	0.0285801	0.0549329	-0.00116017	0.110874	1.05639	0.99884	1.11725	1.06 (1.00-1.12)
ebi-a-GCST90001784	YZc3OY	Malignant neoplasm of head and neck	ebi-a-GCST90001784.csv	Weighted median	29	0.0373038	0.0406599	0.358901	-0.0423896	0.116997	1.03801	0.958496	1.12412	1.04 (0.96-1.12)
ebi-a-GCST90001784	YZc3OY	Malignant neoplasm of head and neck	ebi-a-GCST90001784.csv	MR Egger	29	0.0642355	0.0382716	0.104806	-0.0107769	0.139248	1.06634	0.989281	1.14941	1.07 (0.99-1.15)
ebi-a-GCST90001784	YZc3OY	Malignant neoplasm of head and neck	ebi-a-GCST90001784.csv	Simple mode	29	0.0189914	0.0754884	0.803203	-0.128966	0.166949	1.01917	0.879004	1.18169	1.02 (0.88-1.18)
ebi-a-GCST90001784	YZc3OY	Malignant neoplasm of head and neck	ebi-a-GCST90001784.csv	Weighted mode	29	0.0550907	0.0380334	0.158589	-0.0194548	0.129636	1.05664	0.980733	1.13841	1.06 (0.98-1.14)
ebi-a-GCST90001785	b1uWyF	Malignant neoplasm of head and neck	ebi-a-GCST90001785.csv	Inverse variance weighted	29	0.0322728	0.043441	0.457535	-0.0528716	0.117417	1.0328	0.948502	1.12459	1.03 (0.95-1.12)
ebi-a-GCST90001785	b1uWyF	Malignant neoplasm of head and neck	ebi-a-GCST90001785.csv	Weighted median	29	0.113338	0.0641026	0.0770481	-0.0123028	0.238979	1.12001	0.987773	1.26995	1.12 (0.99-1.27)
ebi-a-GCST90001785	b1uWyF	Malignant neoplasm of head and neck	ebi-a-GCST90001785.csv	MR Egger	29	0.121204	0.0846433	0.163635	-0.0446964	0.287105	1.12886	0.956288	1.33256	1.13 (0.96-1.33)
ebi-a-GCST90001785	b1uWyF	Malignant neoplasm of head and neck	ebi-a-GCST90001785.csv	Simple mode	29	0.175906	0.128283	0.181192	-0.0755286	0.427341	1.19233	0.927253	1.53318	1.19 (0.93-1.53)
ebi-a-GCST90001785	b1uWyF	Malignant neoplasm of head and neck	ebi-a-GCST90001785.csv	Weighted mode	29	0.179169	0.0999065	0.0837225	-0.0166474	0.374986	1.19622	0.98349	1.45497	1.20 (0.98-1.45)
ebi-a-GCST90001786	pQ7dv4	Malignant neoplasm of head and neck	ebi-a-GCST90001786.csv	Inverse variance weighted	19	0.0404833	0.052469	0.440371	-0.0623559	0.143323	1.04131	0.939548	1.1541	1.04 (0.94-1.15)
ebi-a-GCST90001786	pQ7dv4	Malignant neoplasm of head and neck	ebi-a-GCST90001786.csv	Weighted median	19	-0.021027	0.0765087	0.783446	-0.170984	0.12893	0.979193	0.842835	1.13761	0.98 (0.84-1.14)
ebi-a-GCST90001786	pQ7dv4	Malignant neoplasm of head and neck	ebi-a-GCST90001786.csv	MR Egger	19	0.00340908	0.0995056	0.973069	-0.191622	0.19844	1.00341	0.825619	1.2195	1.00 (0.83-1.22)
ebi-a-GCST90001786	pQ7dv4	Malignant neoplasm of head and neck	ebi-a-GCST90001786.csv	Simple mode	19	0.0419316	0.116027	0.722011	-0.185481	0.269344	1.04282	0.830705	1.30911	1.04 (0.83-1.31)
ebi-a-GCST90001786	pQ7dv4	Malignant neoplasm of head and neck	ebi-a-GCST90001786.csv	Weighted mode	19	-0.0240267	0.0848296	0.780229	-0.190293	0.142239	0.97626	0.826717	1.15285	0.98 (0.83-1.15)
ebi-a-GCST90001787	vhtmLv	Malignant neoplasm of head and neck	ebi-a-GCST90001787.csv	Inverse variance weighted	22	0.00827302	0.0277153	0.765322	-0.046049	0.0625951	1.00831	0.954995	1.0646	1.01 (0.95-1.06)
ebi-a-GCST90001787	vhtmLv	Malignant neoplasm of head and neck	ebi-a-GCST90001787.csv	Weighted median	22	0.0392642	0.0369234	0.287602	-0.0331056	0.111634	1.04005	0.967436	1.1181	1.04 (0.97-1.12)
ebi-a-GCST90001787	vhtmLv	Malignant neoplasm of head and neck	ebi-a-GCST90001787.csv	MR Egger	22	0.0432404	0.0363284	0.247879	-0.0279632	0.114444	1.04419	0.972424	1.12125	1.04 (0.97-1.12)
ebi-a-GCST90001787	vhtmLv	Malignant neoplasm of head and neck	ebi-a-GCST90001787.csv	Simple mode	22	-0.0636021	0.0634119	0.327279	-0.18789	0.0606853	0.938378	0.828706	1.06256	0.94 (0.83-1.06)
ebi-a-GCST90001787	vhtmLv	Malignant neoplasm of head and neck	ebi-a-GCST90001787.csv	Weighted mode	22	0.032136	0.0330819	0.342403	-0.0327047	0.0969766	1.03266	0.967824	1.10183	1.03 (0.97-1.10)
ebi-a-GCST90001788	FiohOY	Malignant neoplasm of head and neck	ebi-a-GCST90001788.csv	Inverse variance weighted	16	0.0394762	0.0591559	0.504564	-0.0764693	0.155422	1.04027	0.926381	1.16815	1.04 (0.93-1.17)
ebi-a-GCST90001788	FiohOY	Malignant neoplasm of head and neck	ebi-a-GCST90001788.csv	Weighted median	16	0.105145	0.0868169	0.225851	-0.0650158	0.275307	1.11087	0.937053	1.31693	1.11 (0.94-1.32)
ebi-a-GCST90001788	FiohOY	Malignant neoplasm of head and neck	ebi-a-GCST90001788.csv	MR Egger	16	0.093939	0.0990319	0.358925	-0.100163	0.288041	1.09849	0.90469	1.33381	1.10 (0.90-1.33)
ebi-a-GCST90001788	FiohOY	Malignant neoplasm of head and neck	ebi-a-GCST90001788.csv	Simple mode	16	0.115067	0.125822	0.37491	-0.131544	0.361679	1.12195	0.87674	1.43574	1.12 (0.88-1.44)
ebi-a-GCST90001788	FiohOY	Malignant neoplasm of head and neck	ebi-a-GCST90001788.csv	Weighted mode	16	0.112083	0.0838802	0.201394	-0.0523222	0.276488	1.11861	0.949023	1.31849	1.12 (0.95-1.32)
ebi-a-GCST90001789	aGTxJ7	Malignant neoplasm of head and neck	ebi-a-GCST90001789.csv	Inverse variance weighted	22	-0.00495506	0.0378548	0.895857	-0.0791504	0.0692403	0.995057	0.923901	1.07169	1.00 (0.92-1.07)
ebi-a-GCST90001789	aGTxJ7	Malignant neoplasm of head and neck	ebi-a-GCST90001789.csv	Weighted median	22	-0.0310589	0.0625726	0.619637	-0.153701	0.0915835	0.969419	0.857528	1.09591	0.97 (0.86-1.10)
ebi-a-GCST90001789	aGTxJ7	Malignant neoplasm of head and neck	ebi-a-GCST90001789.csv	MR Egger	22	-0.0210322	0.0646292	0.748237	-0.147705	0.105641	0.979187	0.862685	1.11142	0.98 (0.86-1.11)
ebi-a-GCST90001789	aGTxJ7	Malignant neoplasm of head and neck	ebi-a-GCST90001789.csv	Simple mode	22	-0.0853612	0.124899	0.501798	-0.330163	0.15944	0.918181	0.718807	1.17285	0.92 (0.72-1.17)
ebi-a-GCST90001789	aGTxJ7	Malignant neoplasm of head and neck	ebi-a-GCST90001789.csv	Weighted mode	22	0.165352	0.154933	0.297978	-0.138318	0.469021	1.17981	0.870822	1.59843	1.18 (0.87-1.60)
ebi-a-GCST90001790	AhL7ak	Malignant neoplasm of head and neck	ebi-a-GCST90001790.csv	Inverse variance weighted	25	0.00417146	0.0304769	0.891131	-0.0555633	0.0639062	1.00418	0.945952	1.06599	1.00 (0.95-1.07)
ebi-a-GCST90001790	AhL7ak	Malignant neoplasm of head and neck	ebi-a-GCST90001790.csv	Weighted median	25	0.00816708	0.0467666	0.861366	-0.0834954	0.0998296	1.0082	0.919895	1.10498	1.01 (0.92-1.10)
ebi-a-GCST90001790	AhL7ak	Malignant neoplasm of head and neck	ebi-a-GCST90001790.csv	MR Egger	25	0.0313262	0.0407268	0.449614	-0.0484983	0.111151	1.03182	0.952659	1.11756	1.03 (0.95-1.12)
ebi-a-GCST90001790	AhL7ak	Malignant neoplasm of head and neck	ebi-a-GCST90001790.csv	Simple mode	25	-0.0720311	0.0790409	0.371193	-0.226951	0.082889	0.930502	0.79696	1.08642	0.93 (0.80-1.09)
ebi-a-GCST90001790	AhL7ak	Malignant neoplasm of head and neck	ebi-a-GCST90001790.csv	Weighted mode	25	-0.00978546	0.041818	0.816969	-0.0917487	0.0721778	0.990262	0.912334	1.07485	0.99 (0.91-1.07)
ebi-a-GCST90001791	Y6673g	Malignant neoplasm of head and neck	ebi-a-GCST90001791.csv	Inverse variance weighted	30	0.0485326	0.0366033	0.18487	-0.0232098	0.120275	1.04973	0.977057	1.12781	1.05 (0.98-1.13)
ebi-a-GCST90001791	Y6673g	Malignant neoplasm of head and neck	ebi-a-GCST90001791.csv	Weighted median	30	0.0523297	0.060074	0.383707	-0.0654154	0.170075	1.05372	0.936678	1.18539	1.05 (0.94-1.19)
ebi-a-GCST90001791	Y6673g	Malignant neoplasm of head and neck	ebi-a-GCST90001791.csv	MR Egger	30	0.0503941	0.0591761	0.401663	-0.065591	0.166379	1.05169	0.936514	1.18102	1.05 (0.94-1.18)
[truncated: 1,652 more rows]

## Sheet: S2
Sensitivity analysis
	id.exposure	id.outcome	outcome	exposure	nsnp	b_Inverse.variance.weighted	se_Inverse.variance.weighted	pval_Inverse.variance.weighted	b_Weighted.median	se_Weighted.median	pval_Weighted.median	b_MR.Egger	se_MR.Egger	pval_MR.Egger	Q_MR.Egger	Q_df_MR.Egger	Q_pval_MR.Egger	Q_Inverse.variance.weighted	Q_df_Inverse.variance.weighted	Q_pval_Inverse.variance.weighted	egger_intercept	se	pval
1	ebi-a-GCST90001391	VvR6m1	Malignant neoplasm of head and neck	ebi-a-GCST90001391.csv	15	-0.03294	0.049507	0.505776	-0.00239	0.068868	0.972311	0.023541	0.076	0.761658	8.74291	13	0.792071	9.70246	14	0.783598	-0.02133	0.021777	0.34518
2	ebi-a-GCST90001392	cnhEOv	Malignant neoplasm of head and neck	ebi-a-GCST90001392.csv	27	-0.02296	0.016993	0.176679	-0.04096	0.023415	0.080254	-0.02624	0.018676	0.172268	20.0917	25	0.741998	20.2715	26	0.77852	0.005099	0.012026	0.67521
3	ebi-a-GCST90001393	VACOX9	Malignant neoplasm of head and neck	ebi-a-GCST90001393.csv	14	0.079305	0.095214	0.40489	0.126417	0.106124	0.233569	0.083489	0.256897	0.750785	24.031	12	0.020144	24.0316	13	0.03084	-0.00069	0.038941	0.986208
4	ebi-a-GCST90001394	iGSuq8	Malignant neoplasm of head and neck	ebi-a-GCST90001394.csv	26	-0.01222	0.017302	0.479937	0.007125	0.023003	0.756748	-0.00727	0.02068	0.728334	28.2256	24	0.250639	28.4692	25	0.286711	-0.00619	0.013594	0.65314
5	ebi-a-GCST90001395	OSg1i3	Malignant neoplasm of head and neck	ebi-a-GCST90001395.csv	19	2.62e-05	0.030693	0.999318	0.001755	0.033458	0.958174	0.004665	0.035527	0.897063	29.4014	17	0.031	29.5395	18	0.042171	-0.00498	0.017635	0.780854
6	ebi-a-GCST90001396	dhoEbr	Malignant neoplasm of head and neck	ebi-a-GCST90001396.csv	15	0.022199	0.067091	0.740739	0.036834	0.081406	0.650933	0.180541	0.136094	0.207477	17.6068	13	0.173026	19.9895	14	0.130473	-0.03622	0.027306	0.207552
7	ebi-a-GCST90001397	cAzp5I	Malignant neoplasm of head and neck	ebi-a-GCST90001397.csv	31	0.023853	0.028078	0.395587	0.033731	0.039378	0.39166	0.039634	0.039227	0.320673	31.9466	29	0.322222	32.321	30	0.352748	-0.00663	0.01137	0.564389
8	ebi-a-GCST90001398	u2qeM2	Malignant neoplasm of head and neck	ebi-a-GCST90001398.csv	17	-0.0516	0.058081	0.374358	-0.0569	0.070802	0.421573	-0.02428	0.099681	0.810869	20.1943	15	0.164607	20.3521	16	0.20478	-0.00771	0.022527	0.736819
9	ebi-a-GCST90001399	pzxQgr	Malignant neoplasm of head and neck	ebi-a-GCST90001399.csv	20	-0.02032	0.053537	0.70434	-0.05013	0.069359	0.46982	-0.05003	0.105426	0.640788	22.8624	18	0.195932	23.0008	19	0.237307	0.007463	0.022611	0.74517
10	ebi-a-GCST90001400	kBl22R	Malignant neoplasm of head and neck	ebi-a-GCST90001400.csv	13	0.007401	0.021852	0.734841	0.010128	0.026973	0.707304	0.016783	0.026685	0.542238	10.4357	11	0.491671	10.811	12	0.545185	-0.00911	0.014872	0.552614
11	ebi-a-GCST90001401	3trVqL	Malignant neoplasm of head and neck	ebi-a-GCST90001401.csv	23	0.074824	0.052702	0.155682	0.0393	0.070428	0.576834	0.031356	0.118185	0.793353	25.7246	21	0.217146	25.9335	22	0.25455	0.009557	0.023144	0.683848
12	ebi-a-GCST90001402	wA9MGv	Malignant neoplasm of head and neck	ebi-a-GCST90001402.csv	12	-0.01598	0.054222	0.768203	-0.03887	0.073566	0.597286	0.030097	0.083632	0.726427	4.00863	10	0.946957	4.53231	11	0.951689	-0.01515	0.02093	0.48586
13	ebi-a-GCST90001403	BG3MWd	Malignant neoplasm of head and neck	ebi-a-GCST90001403.csv	18	0.034312	0.048476	0.479067	0.037577	0.065074	0.563632	0.112945	0.070107	0.12672	15.742	16	0.471105	18.0325	17	0.386796	-0.02392	0.015808	0.149677
14	ebi-a-GCST90001404	yny1Z4	Malignant neoplasm of head and neck	ebi-a-GCST90001404.csv	23	0.025775	0.037401	0.490722	0.058144	0.040201	0.148084	0.083364	0.044324	0.073939	27.2584	21	0.162464	32.9741	22	0.062239	-0.03517	0.016759	0.04814
15	ebi-a-GCST90001405	50YgH2	Malignant neoplasm of head and neck	ebi-a-GCST90001405.csv	21	-0.02652	0.027763	0.339407	-0.02104	0.036611	0.565444	-0.03632	0.033287	0.288854	18.1161	19	0.514695	18.4008	20	0.561025	0.006668	0.012497	0.599849
16	ebi-a-GCST90001406	8nEjUT	Malignant neoplasm of head and neck	ebi-a-GCST90001406.csv	27	0.01157	0.038368	0.762993	-0.01393	0.042332	0.742045	-0.05022	0.054357	0.364355	37.7565	25	0.048854	41.4524	26	0.02793	0.026006	0.016624	0.130305
17	ebi-a-GCST90001407	D23nPK	Malignant neoplasm of head and neck	ebi-a-GCST90001407.csv	16	-0.0168	0.029664	0.571101	-0.023	0.026662	0.388338	-0.02668	0.034566	0.453011	25.0442	14	0.034134	25.6783	15	0.041543	0.010141	0.017032	0.561075
18	ebi-a-GCST90001408	Biu0UC	Malignant neoplasm of head and neck	ebi-a-GCST90001408.csv	27	-0.0118	0.037215	0.751209	0.014926	0.042883	0.727796	0.03897	0.053286	0.471372	37.5801	25	0.050811	40.1767	26	0.037482	-0.02024	0.015396	0.200678
19	ebi-a-GCST90001409	Ut1tDT	Malignant neoplasm of head and neck	ebi-a-GCST90001409.csv	20	-0.03039	0.029744	0.306951	-0.05392	0.038218	0.158315	-0.07139	0.036541	0.066444	14.0437	18	0.726235	17.7759	19	0.53745	0.025476	0.013187	0.069271
20	ebi-a-GCST90001410	Rglof5	Malignant neoplasm of head and neck	ebi-a-GCST90001410.csv	13	-0.0041	0.07832	0.958256	-0.00254	0.090133	0.977514	-0.09576	0.167463	0.578924	18.0489	11	0.080452	18.6878	12	0.096347	0.01892	0.030322	0.545371
21	ebi-a-GCST90001411	EaJXsu	Malignant neoplasm of head and neck	ebi-a-GCST90001411.csv	15	0.050508	0.063444	0.425967	-0.0058	0.089898	0.948566	-0.08171	0.131353	0.544651	11.1017	13	0.6023	12.4232	14	0.572356	0.028567	0.02485	0.271028
22	ebi-a-GCST90001412	2jL7mf	Malignant neoplasm of head and neck	ebi-a-GCST90001412.csv	24	-0.0191	0.053009	0.718671	0.017787	0.073651	0.809164	0.055986	0.103255	0.593125	24.3515	22	0.329076	25.1498	23	0.34261	-0.01578	0.018579	0.404918
23	ebi-a-GCST90001413	rFmgGx	Malignant neoplasm of head and neck	ebi-a-GCST90001413.csv	17	-0.03128	0.042646	0.463241	-0.00019	0.051007	0.99699	0.027338	0.049732	0.590614	19.731	15	0.182496	24.644	16	0.076352	-0.03927	0.020321	0.072392
24	ebi-a-GCST90001414	bHlsCZ	Malignant neoplasm of head and neck	ebi-a-GCST90001414.csv	17	-0.10113	0.056531	0.073615	-0.07575	0.076099	0.319506	-0.10114	0.090157	0.279584	19.0779	15	0.210226	19.0779	16	0.264645	1.02e-06	0.023019	0.999965
[truncated: 706 more rows]

## Sheet: S3
MR results after excluding low MAF and confounding SNPs
[truncated: 21 more rows]

## Sheet: S4
SNP-related phenotypic information
[truncated: 95 more rows]

[truncated: 1 more sheets: S5]
